# Supplementary material for: The transcriptional landscape of a hepatoma cell line grown on scaffolds of extracellular matrix proteins
Source: BMC Genomics. 2021 Apr 6;22:238. doi: 10.1186/s12864-021-07532-2 (PMC8025518; doi:10.1186/s12864-021-07532-2)
Supplement: Supplementary file 2 — Additional file 2. [file 12864_2021_7532_MOESM2_ESM.xlsx]

## Sheet: Table 1,PC1 Genes,Pos Cor. 
gene_id	gene_name	proj	cor	proj.z
ENSG00000010626	LRRC23	0.3116	0.982535	1.96252
ENSG00000248993	AL645941.2	0.311681	0.878097	1.96303
ENSG00000271895	AL109811.2	0.311799	0.884466	1.96377
ENSG00000234741	GAS5	0.312202	0.933285	1.96631
ENSG00000185989	RASA3	0.312329	0.984064	1.96711
ENSG00000159714	ZDHHC1	0.312726	0.970528	1.96961
ENSG00000166402	TUB	0.313471	0.959033	1.9743
ENSG00000105371	ICAM4	0.31374	0.954738	1.976
ENSG00000203706	SERTAD4-AS1	0.313847	0.915715	1.97667
ENSG00000155367	PPM1J	0.31428	0.948966	1.9794
ENSG00000105650	PDE4C	0.314611	0.984696	1.98148
ENSG00000168675	LDLRAD4	0.314725	0.952861	1.9822
ENSG00000233016	SNHG7	0.315006	0.975911	1.98397
ENSG00000261857	MIA	0.315019	0.88323	1.98406
ENSG00000167513	CDT1	0.315038	0.957793	1.98417
ENSG00000065911	MTHFD2	0.315203	0.934473	1.98521
ENSG00000126217	MCF2L	0.315495	0.969865	1.98705
ENSG00000259291	ZNF710-AS1	0.315792	0.891359	1.98892
ENSG00000244137	AL512328.1	0.315806	0.934798	1.98901
ENSG00000117016	RIMS3	0.315834	0.972813	1.98918
ENSG00000117266	CDK18	0.316298	0.971017	1.99211
ENSG00000131650	KREMEN2	0.31639	0.956104	1.99269
ENSG00000237643	AL365226.2	0.316619	0.935543	1.99413
ENSG00000205464	ATP6AP1L	0.31671	0.969219	1.9947
ENSG00000226232	NPIPB14P	0.316787	0.943353	1.99519
ENSG00000107331	ABCA2	0.31687	0.940377	1.99571
ENSG00000100300	TSPO	0.317268	0.945219	1.99822
ENSG00000176909	MAMSTR	0.317351	0.970676	1.99874
ENSG00000005243	COPZ2	0.317584	0.926655	2.00021
ENSG00000255152	MSH5-SAPCD1	0.317598	0.926414	2.0003
ENSG00000124466	LYPD3	0.317905	0.981436	2.00223
ENSG00000102125	TAZ	0.317907	0.975729	2.00224
ENSG00000165171	METTL27	0.317921	0.965248	2.00233
ENSG00000132510	KDM6B	0.317943	0.968393	2.00247
ENSG00000236263	AC234582.2	0.318011	0.970213	2.0029
ENSG00000005379	TSPOAP1	0.318221	0.945404	2.00422
ENSG00000139631	CSAD	0.318345	0.937703	2.005
ENSG00000182796	TMEM198B	0.318415	0.910246	2.00545
ENSG00000139266	2009-03-01	0.318793	0.980322	2.00782
ENSG00000223891	OSER1-DT	0.319145	0.958639	2.01004
ENSG00000172006	ZNF554	0.320175	0.987484	2.01653
ENSG00000172803	SNX32	0.32035	0.966315	2.01763
ENSG00000164088	PPM1M	0.320481	0.989313	2.01846
ENSG00000065357	DGKA	0.320554	0.972771	2.01891
ENSG00000234936	AC010883.1	0.320672	0.892825	2.01966
ENSG00000136842	TMOD1	0.320809	0.977479	2.02052
ENSG00000187244	BCAM	0.321289	0.95302	2.02354
ENSG00000187017	ESPN	0.321401	0.897125	2.02425
ENSG00000139540	SLC39A5	0.321449	0.961098	2.02455
ENSG00000132329	RAMP1	0.321701	0.833164	2.02614
ENSG00000149927	DOC2A	0.321854	0.956159	2.0271
ENSG00000166046	TCP11L2	0.322094	0.936212	2.02861
ENSG00000108465	CDK5RAP3	0.322271	0.966523	2.02973
ENSG00000146755	TRIM50	0.322304	0.907732	2.02994
ENSG00000111181	SLC6A12	0.322478	0.751632	2.03103
ENSG00000188177	ZC3H6	0.322675	0.93205	2.03227
ENSG00000175155	YPEL2	0.322724	0.82748	2.03258
ENSG00000205517	RGL3	0.322738	0.970333	2.03267
ENSG00000168026	TTC21A	0.322802	0.961742	2.03307
ENSG00000197272	IL27	0.322824	0.969696	2.03321
ENSG00000261971	MMP25-AS1	0.323118	0.964236	2.03507
ENSG00000091583	APOH	0.323419	0.953953	2.03696
ENSG00000022267	FHL1	0.323914	0.966502	2.04008
ENSG00000115468	EFHD1	0.324236	0.935213	2.04211
ENSG00000175197	DDIT3	0.324315	0.96914	2.0426
ENSG00000223764	LINC02593	0.324779	0.911701	2.04552
ENSG00000115380	EFEMP1	0.324927	0.873775	2.04645
ENSG00000280707	AL353747.4	0.325111	0.939852	2.04761
ENSG00000146054	TRIM7	0.325411	0.953068	2.04951
ENSG00000164867	NOS3	0.325442	0.967544	2.0497
ENSG00000213889	PPM1N	0.32584	0.975583	2.0522
ENSG00000184271	AC139768.1	0.326691	0.984237	2.05757
ENSG00000148225	WDR31	0.326949	0.990331	2.05919
ENSG00000255337	AP001830.1	0.327703	0.930253	2.06394
ENSG00000143845	ETNK2	0.327823	0.966947	2.06469
ENSG00000206535	LNP1	0.32794	0.976999	2.06543
ENSG00000123358	NR4A1	0.328472	0.96977	2.06878
ENSG00000080293	SCTR	0.328701	0.90748	2.07023
ENSG00000141504	SAT2	0.329027	0.986853	2.07228
ENSG00000101605	MYOM1	0.329044	0.975693	2.07239
ENSG00000251584	AC096751.2	0.329706	0.906289	2.07656
ENSG00000110011	DNAJC4	0.329712	0.985231	2.07659
ENSG00000102032	RENBP	0.330286	0.953493	2.08021
ENSG00000079335	CDC14A	0.330747	0.949408	2.08311
ENSG00000141505	ASGR1	0.331018	0.961195	2.08482
ENSG00000153879	CEBPG	0.331183	0.986265	2.08586
ENSG00000092621	PHGDH	0.331356	0.885132	2.08694
ENSG00000142235	AC008403.1	0.331616	0.989951	2.08858
ENSG00000163993	S100P	0.33165	0.956478	2.0888
ENSG00000134508	CABLES1	0.332074	0.917019	2.09147
ENSG00000221926	TRIM16	0.33222	0.981933	2.09239
ENSG00000179256	SMCO3	0.332224	0.981816	2.09242
ENSG00000142530	FAM71E1	0.332901	0.9646	2.09668
ENSG00000100003	SEC14L2	0.332953	0.949259	2.097
ENSG00000100802	C14orf93	0.33307	0.98754	2.09774
ENSG00000198203	SULT1C2	0.333294	0.951791	2.09915
ENSG00000056558	TRAF1	0.33349	0.987554	2.10039
ENSG00000243279	PRAF2	0.333606	0.980385	2.10112
ENSG00000121310	ECHDC2	0.333795	0.981917	2.10231
ENSG00000232987	LINC01219	0.333874	0.918467	2.10281
ENSG00000105227	PRX	0.333921	0.985639	2.1031
ENSG00000138166	DUSP5	0.333991	0.93291	2.10354
ENSG00000143303	RRNAD1	0.334229	0.992051	2.10504
ENSG00000181444	ZNF467	0.334283	0.980561	2.10538
ENSG00000105516	DBP	0.334392	0.961741	2.10607
ENSG00000205133	TRIQK	0.334862	0.955209	2.10903
ENSG00000131620	ANO1	0.335538	0.976602	2.11329
ENSG00000269556	TMEM185A	0.335709	0.968317	2.11437
ENSG00000096093	EFHC1	0.33582	0.985457	2.11506
ENSG00000085465	OVGP1	0.335948	0.98153	2.11587
ENSG00000156381	ANKRD9	0.336073	0.970456	2.11665
ENSG00000177984	LCN15	0.336209	0.860198	2.11751
ENSG00000144891	AGTR1	0.336238	0.973002	2.11769
ENSG00000063127	SLC6A16	0.336459	0.975737	2.11909
ENSG00000272647	AC005020.2	0.33689	0.972151	2.1218
ENSG00000143382	ADAMTSL4	0.337706	0.97023	2.12694
ENSG00000188493	C19orf54	0.337804	0.976993	2.12756
ENSG00000049089	COL9A2	0.337969	0.974853	2.1286
ENSG00000108448	TRIM16L	0.338192	0.967844	2.13
ENSG00000070404	FSTL3	0.338466	0.926962	2.13173
ENSG00000166793	YPEL4	0.338869	0.953394	2.13427
ENSG00000157873	TNFRSF14	0.339896	0.967308	2.14073
ENSG00000073150	PANX2	0.339964	0.959814	2.14116
ENSG00000183762	KREMEN1	0.339979	0.975021	2.14126
ENSG00000121653	MAPK8IP1	0.340765	0.96861	2.14621
ENSG00000205978	NYNRIN	0.340933	0.924756	2.14726
ENSG00000127946	HIP1	0.340938	0.977959	2.14729
ENSG00000105559	PLEKHA4	0.341021	0.979528	2.14782
ENSG00000186470	BTN3A2	0.341205	0.985746	2.14898
ENSG00000167772	ANGPTL4	0.341211	0.874487	2.14901
ENSG00000236753	MKLN1-AS	0.341286	0.876432	2.14949
ENSG00000185386	MAPK11	0.341303	0.923575	2.14959
ENSG00000180745	CLRN3	0.341548	0.950693	2.15114
ENSG00000247675	LRP4-AS1	0.341554	0.980431	2.15118
ENSG00000214456	PLIN5	0.341683	0.943356	2.15199
ENSG00000107738	VSIR	0.341861	0.881742	2.15311
ENSG00000161714	PLCD3	0.342043	0.965365	2.15426
ENSG00000110092	CCND1	0.342409	0.937048	2.15656
ENSG00000087076	HSD17B14	0.342889	0.95909	2.15958
ENSG00000235501	AC105942.1	0.342897	0.966883	2.15964
ENSG00000253716	MINCR	0.343205	0.893854	2.16157
ENSG00000230269	LINC02525	0.343257	0.970907	2.1619
ENSG00000001617	SEMA3F	0.343506	0.993064	2.16347
ENSG00000205710	C17orf107	0.343594	0.965749	2.16402
ENSG00000172037	LAMB2	0.343657	0.957254	2.16442
ENSG00000188042	ARL4C	0.343692	0.9673	2.16464
ENSG00000006283	CACNA1G	0.343729	0.986096	2.16488
ENSG00000113916	BCL6	0.344981	0.96921	2.17276
ENSG00000182472	CAPN12	0.345021	0.879698	2.17301
ENSG00000104881	PPP1R13L	0.345511	0.942886	2.1761
ENSG00000135069	PSAT1	0.345766	0.929353	2.1777
ENSG00000090554	FLT3LG	0.345865	0.970691	2.17833
ENSG00000183747	ACSM2A	0.346306	0.911156	2.18111
ENSG00000107821	KAZALD1	0.346478	0.98095	2.18219
ENSG00000105088	OLFM2	0.346981	0.986627	2.18536
ENSG00000012822	CALCOCO1	0.347282	0.97526	2.18725
ENSG00000100979	PLTP	0.347417	0.904464	2.1881
ENSG00000005884	ITGA3	0.347663	0.963975	2.18965
ENSG00000100027	YPEL1	0.347935	0.955753	2.19136
ENSG00000075826	SEC31B	0.347993	0.931139	2.19173
ENSG00000228288	PCAT6	0.348005	0.863508	2.1918
ENSG00000136826	KLF4	0.348055	0.890385	2.19212
ENSG00000107960	STN1	0.348341	0.982452	2.19392
ENSG00000110090	CPT1A	0.348658	0.914407	2.19592
ENSG00000250917	AL035458.2	0.349497	0.948199	2.2012
ENSG00000235703	LINC00894	0.349535	0.960088	2.20144
ENSG00000112812	PRSS16	0.349784	0.981229	2.20301
ENSG00000110844	PRPF40B	0.350297	0.975056	2.20624
ENSG00000234899	SOX9-AS1	0.35041	0.977939	2.20695
ENSG00000254860	TMEM9B-AS1	0.351209	0.965868	2.21199
ENSG00000231312	MAP4K3-DT	0.351578	0.98555	2.21431
ENSG00000213999	MEF2B	0.351672	0.959865	2.2149
ENSG00000105519	CAPS	0.352493	0.973891	2.22007
ENSG00000130876	SLC7A10	0.352841	0.906638	2.22226
ENSG00000142871	CCN1	0.353676	0.958277	2.22752
ENSG00000213996	TM6SF2	0.353975	0.930725	2.2294
ENSG00000230074	AL162231.2	0.35406	0.940678	2.22994
ENSG00000132003	ZSWIM4	0.35413	0.958191	2.23039
ENSG00000177706	FAM20C	0.354143	0.944993	2.23046
ENSG00000135744	AGT	0.354324	0.986062	2.2316
ENSG00000197748	CFAP43	0.354501	0.985223	2.23272
ENSG00000179532	DNHD1	0.35471	0.948773	2.23403
ENSG00000203721	LINC00862	0.354883	0.94505	2.23512
ENSG00000103269	RHBDL1	0.355049	0.981358	2.23617
ENSG00000197776	KLHDC1	0.355369	0.98759	2.23819
ENSG00000100100	PIK3IP1	0.355479	0.853785	2.23888
ENSG00000214274	ANG	0.355946	0.959412	2.24182
ENSG00000105357	MYH14	0.355978	0.983442	2.24202
ENSG00000148677	ANKRD1	0.356245	0.976474	2.2437
ENSG00000254338	MAFA-AS1	0.356612	0.928118	2.24602
ENSG00000072954	TMEM38A	0.356953	0.945076	2.24816
ENSG00000130948	HSD17B3	0.357538	0.935968	2.25185
ENSG00000104413	ESRP1	0.35755	0.980443	2.25192
ENSG00000004399	PLXND1	0.357561	0.982944	2.25199
ENSG00000186529	CYP4F3	0.357936	0.966416	2.25435
ENSG00000127561	SYNGR3	0.358065	0.981486	2.25517
ENSG00000188833	ENTPD8	0.358101	0.988393	2.2554
ENSG00000167994	RAB3IL1	0.358685	0.930461	2.25907
ENSG00000130707	ASS1	0.359498	0.900108	2.26419
ENSG00000128482	RNF112	0.359793	0.983579	2.26605
ENSG00000184702	2005-09-01	0.360683	0.973645	2.27166
ENSG00000136425	CIB2	0.360845	0.9792	2.27268
ENSG00000244242	IFITM10	0.361168	0.995339	2.27471
ENSG00000174938	SEZ6L2	0.361414	0.980325	2.27626
ENSG00000162444	RBP7	0.361838	0.945967	2.27893
ENSG00000119411	BSPRY	0.361982	0.974021	2.27984
ENSG00000177459	ERICH5	0.363203	0.851401	2.28753
ENSG00000187922	LCN10	0.363312	0.919211	2.28821
ENSG00000139344	AMDHD1	0.364116	0.985005	2.29327
ENSG00000135473	PAN2	0.3644	0.983389	2.29506
ENSG00000185101	ANO9	0.364562	0.98242	2.29609
ENSG00000099866	MADCAM1	0.365239	0.974984	2.30035
ENSG00000171680	PLEKHG5	0.365256	0.988913	2.30045
ENSG00000135678	CPM	0.367014	0.950697	2.31153
ENSG00000168994	PXDC1	0.367015	0.920549	2.31153
ENSG00000099999	RNF215	0.367336	0.973276	2.31355
ENSG00000163377	FAM19A4	0.367412	0.974186	2.31404
ENSG00000234028	EIF2AK3-DT	0.367424	0.967328	2.31411
ENSG00000057593	F7	0.367615	0.986351	2.31531
ENSG00000256955	AC131009.2	0.36782	0.952252	2.3166
ENSG00000135447	PPP1R1A	0.368033	0.930033	2.31795
ENSG00000166126	AMN	0.368267	0.958892	2.31942
ENSG00000158806	NPM2	0.368285	0.884399	2.31953
ENSG00000230424	EMC1-AS1	0.368304	0.945846	2.31965
ENSG00000167641	PPP1R14A	0.36837	0.949343	2.32007
ENSG00000137752	CASP1	0.368404	0.971255	2.32028
ENSG00000230615	AL139220.2	0.368647	0.973263	2.32181
ENSG00000167644	C19orf33	0.36939	0.920123	2.3265
ENSG00000104888	SLC17A7	0.37001	0.968296	2.3304
ENSG00000005001	PRSS22	0.370321	0.944014	2.33236
ENSG00000111674	ENO2	0.370431	0.743195	2.33305
ENSG00000133466	C1QTNF6	0.371633	0.982237	2.34062
ENSG00000178297	TMPRSS9	0.371844	0.924494	2.34195
ENSG00000177025	C19orf18	0.372142	0.967503	2.34383
ENSG00000126838	PZP	0.372273	0.937347	2.34465
ENSG00000223552	AC098613.1	0.373044	0.865662	2.34951
ENSG00000144837	PLA1A	0.37323	0.916273	2.35068
ENSG00000130600	H19	0.373712	0.869389	2.35371
ENSG00000035664	DAPK2	0.373785	0.967862	2.35417
ENSG00000132749	TESMIN	0.375125	0.989016	2.36261
ENSG00000105339	DENND3	0.375166	0.974308	2.36287
ENSG00000130813	C19orf66	0.375252	0.892247	2.36341
ENSG00000185519	FAM131C	0.375421	0.924659	2.36448
ENSG00000143590	EFNA3	0.375563	0.908926	2.36537
ENSG00000248015	AC005329.1	0.375659	0.97419	2.36598
ENSG00000121858	TNFSF10	0.375887	0.901542	2.36741
ENSG00000243649	CFB	0.375971	0.941355	2.36794
ENSG00000175274	TP53I11	0.376178	0.977611	2.36924
ENSG00000010278	CD9	0.377331	0.967284	2.37651
ENSG00000205560	CPT1B	0.377397	0.981064	2.37693
ENSG00000139178	C1RL	0.377488	0.98198	2.3775
ENSG00000229960	AL590483.1	0.378195	0.927071	2.38195
ENSG00000167608	TMC4	0.37839	0.956409	2.38318
ENSG00000186907	RTN4RL2	0.378414	0.972792	2.38333
ENSG00000131471	AOC3	0.378531	0.985901	2.38406
ENSG00000217801	AL390719.1	0.379022	0.943129	2.38715
ENSG00000259005	AC005479.1	0.379465	0.938051	2.38995
ENSG00000007062	PROM1	0.380191	0.875493	2.39452
ENSG00000162148	PPP1R32	0.380747	0.956873	2.39802
ENSG00000197043	ANXA6	0.380897	0.977981	2.39897
ENSG00000141542	RAB40B	0.380916	0.972482	2.39909
ENSG00000131910	NR0B2	0.38099	0.973357	2.39955
ENSG00000228903	RASA4CP	0.381119	0.992909	2.40037
ENSG00000014914	MTMR11	0.381267	0.959723	2.40129
ENSG00000101443	WFDC2	0.381602	0.930734	2.40341
ENSG00000100814	CCNB1IP1	0.383819	0.993952	2.41737
ENSG00000204941	PSG5	0.383871	0.964919	2.4177
ENSG00000264112	AC015813.1	0.384256	0.934214	2.42012
ENSG00000111348	ARHGDIB	0.384643	0.979138	2.42256
ENSG00000186998	EMID1	0.384863	0.985025	2.42395
ENSG00000128596	CCDC136	0.385174	0.970312	2.4259
ENSG00000158825	CDA	0.385248	0.979079	2.42637
ENSG00000215788	TNFRSF25	0.386515	0.970777	2.43435
ENSG00000108387	2004-09-01	0.387002	0.967788	2.43742
ENSG00000180061	TMEM150B	0.387925	0.969118	2.44323
ENSG00000137103	TMEM8B	0.388002	0.970716	2.44371
ENSG00000106565	TMEM176B	0.388315	0.988041	2.44569
ENSG00000187091	PLCD1	0.388677	0.986648	2.44797
ENSG00000104953	TLE6	0.388833	0.949955	2.44895
ENSG00000144712	CAND2	0.388966	0.994139	2.44978
ENSG00000140044	JDP2	0.389296	0.977638	2.45186
ENSG00000107819	SFXN3	0.389575	0.953231	2.45362
ENSG00000167711	SERPINF2	0.389583	0.964742	2.45367
ENSG00000161544	CYGB	0.390358	0.970225	2.45855
ENSG00000161249	DMKN	0.390372	0.934444	2.45864
ENSG00000225828	FAM229A	0.390737	0.97981	2.46094
ENSG00000250742	LINC02381	0.392766	0.985824	2.47372
ENSG00000240038	AMY2B	0.393222	0.951023	2.47659
ENSG00000157514	TSC22D3	0.393779	0.89452	2.4801
ENSG00000128683	GAD1	0.394077	0.949569	2.48198
ENSG00000172819	RARG	0.394575	0.987327	2.48511
ENSG00000141934	PLPP2	0.394591	0.972476	2.48521
ENSG00000163975	MELTF	0.394812	0.990094	2.48661
ENSG00000163703	CRELD1	0.394897	0.977807	2.48714
ENSG00000111452	ADGRD1	0.394911	0.793714	2.48723
ENSG00000167105	TMEM92	0.394967	0.987943	2.48758
ENSG00000073605	GSDMB	0.395284	0.946398	2.48958
ENSG00000114626	ABTB1	0.395447	0.964174	2.49061
ENSG00000187634	SAMD11	0.395646	0.910768	2.49186
ENSG00000203907	OOEP	0.395702	0.958972	2.49221
ENSG00000186973	FAM183A	0.395784	0.964121	2.49273
ENSG00000118523	CCN2	0.396352	0.985037	2.49631
ENSG00000134240	HMGCS2	0.396456	0.907008	2.49696
ENSG00000107742	SPOCK2	0.397017	0.98	2.5005
ENSG00000167617	CDC42EP5	0.397766	0.942443	2.50521
ENSG00000169894	MUC3A	0.397843	0.968144	2.5057
ENSG00000121769	FABP3	0.398192	0.949277	2.50789
ENSG00000068831	RASGRP2	0.398209	0.964877	2.508
ENSG00000184489	PTP4A3	0.398248	0.979534	2.50825
ENSG00000050426	LETMD1	0.399093	0.978242	2.51357
ENSG00000176697	BDNF	0.400161	0.952375	2.52029
ENSG00000147576	ADHFE1	0.400945	0.974105	2.52523
ENSG00000006747	SCIN	0.40136	0.991235	2.52785
ENSG00000145882	PCYOX1L	0.40201	0.982529	2.53194
ENSG00000102057	KCND1	0.402515	0.98469	2.53512
ENSG00000102878	HSF4	0.402571	0.955444	2.53547
ENSG00000101460	MAP1LC3A	0.403634	0.954264	2.54217
ENSG00000106258	CYP3A5	0.403884	0.939973	2.54375
ENSG00000129951	PLPPR3	0.404239	0.992306	2.54598
ENSG00000171425	ZNF581	0.405061	0.986032	2.55116
ENSG00000239775	AC017116.1	0.40529	0.943745	2.5526
ENSG00000242861	AL591895.1	0.405562	0.938747	2.55431
ENSG00000095752	IL11	0.406506	0.943179	2.56026
ENSG00000074370	ATP2A3	0.406559	0.984632	2.56059
ENSG00000167525	PROCA1	0.40678	0.985262	2.56198
ENSG00000088543	C3orf18	0.408158	0.987398	2.57066
ENSG00000176046	NUPR1	0.409576	0.905275	2.57959
ENSG00000137463	MGARP	0.410173	0.944698	2.58335
ENSG00000259803	SLC22A31	0.410283	0.892064	2.58405
ENSG00000108947	EFNB3	0.411503	0.988407	2.59173
ENSG00000105327	BBC3	0.412332	0.980384	2.59695
ENSG00000107731	UNC5B	0.412467	0.97153	2.5978
ENSG00000183833	MAATS1	0.412826	0.960873	2.60006
ENSG00000142910	TINAGL1	0.413389	0.972905	2.6036
ENSG00000204335	SP5	0.413753	0.976003	2.6059
ENSG00000100253	MIOX	0.415046	0.973929	2.61404
ENSG00000102007	PLP2	0.415379	0.977893	2.61614
ENSG00000155622	XAGE2	0.415453	0.945012	2.61661
ENSG00000176884	GRIN1	0.417059	0.986362	2.62673
ENSG00000156966	B3GNT7	0.417393	0.954736	2.62882
ENSG00000156298	TSPAN7	0.417657	0.974147	2.63049
ENSG00000176490	DIRAS1	0.417964	0.983624	2.63242
ENSG00000114270	COL7A1	0.418889	0.937922	2.63825
ENSG00000146700	SSC4D	0.418918	0.987805	2.63843
ENSG00000167733	HSD11B1L	0.419632	0.984684	2.64293
ENSG00000115257	PCSK4	0.420946	0.9867	2.6512
ENSG00000127585	FBXL16	0.420979	0.979948	2.65141
ENSG00000125746	EML2	0.422858	0.992955	2.66325
ENSG00000250067	YJEFN3	0.423546	0.972023	2.66758
ENSG00000088280	ASAP3	0.424336	0.989849	2.67256
ENSG00000130270	ATP8B3	0.42467	0.974497	2.67466
ENSG00000178752	ERFE	0.425109	0.96793	2.67742
ENSG00000005187	ACSM3	0.42601	0.956371	2.6831
ENSG00000105613	MAST1	0.426071	0.975087	2.68348
ENSG00000108813	DLX4	0.426234	0.988518	2.68451
ENSG00000072195	SPEG	0.426632	0.989485	2.68702
ENSG00000090539	CHRD	0.426988	0.988858	2.68926
ENSG00000135424	ITGA7	0.427988	0.983392	2.69556
ENSG00000025423	HSD17B6	0.430407	0.97329	2.71079
ENSG00000116761	CTH	0.4308	0.945248	2.71326
ENSG00000224032	EPB41L4A-AS1	0.431256	0.979411	2.71614
ENSG00000128266	GNAZ	0.431315	0.987117	2.71651
ENSG00000163898	LIPH	0.431903	0.908974	2.72021
ENSG00000175170	FAM182B	0.432352	0.987822	2.72304
ENSG00000006047	YBX2	0.432469	0.981988	2.72378
ENSG00000182809	CRIP2	0.435236	0.945367	2.74121
ENSG00000165556	CDX2	0.436889	0.931288	2.75162
ENSG00000171243	SOSTDC1	0.438911	0.980014	2.76435
ENSG00000140545	MFGE8	0.439018	0.962158	2.76502
ENSG00000105289	TJP3	0.439462	0.956574	2.76782
ENSG00000267147	LINC01842	0.440869	0.992845	2.77668
ENSG00000131370	SH3BP5	0.442037	0.983283	2.78404
ENSG00000002933	TMEM176A	0.442754	0.993269	2.78856
ENSG00000100889	PCK2	0.443018	0.977297	2.79022
ENSG00000091428	RAPGEF4	0.443496	0.990191	2.79323
ENSG00000160678	S100A1	0.443523	0.97981	2.7934
ENSG00000088367	EPB41L1	0.444163	0.973459	2.79743
ENSG00000176533	GNG7	0.444224	0.997046	2.79781
ENSG00000143320	CRABP2	0.444334	0.964407	2.7985
ENSG00000096088	PGC	0.44456	0.894092	2.79993
ENSG00000188338	SLC38A3	0.444593	0.930884	2.80014
ENSG00000167371	PRRT2	0.445332	0.978205	2.80479
ENSG00000082458	DLG3	0.445946	0.993693	2.80866
ENSG00000259237	LINC02490	0.445995	0.908606	2.80897
ENSG00000125804	FAM182A	0.448326	0.986728	2.82365
ENSG00000230454	U73166.1	0.448913	0.957899	2.82734
ENSG00000024422	EHD2	0.449029	0.964078	2.82807
ENSG00000151012	SLC7A11	0.452219	0.923902	2.84817
ENSG00000166341	DCHS1	0.452645	0.96198	2.85085
ENSG00000163884	KLF15	0.453469	0.951926	2.85604
ENSG00000101210	EEF1A2	0.455859	0.96369	2.87109
ENSG00000181856	SLC2A4	0.456984	0.987813	2.87818
ENSG00000274180	NATD1	0.459717	0.989302	2.89539
ENSG00000204387	C6orf48	0.460004	0.990176	2.8972
ENSG00000183773	AIFM3	0.460167	0.986271	2.89823
ENSG00000100079	LGALS2	0.460447	0.934572	2.89999
ENSG00000007516	BAIAP3	0.460651	0.983852	2.90127
ENSG00000128591	FLNC	0.461121	0.983642	2.90423
ENSG00000137101	CD72	0.462224	0.983308	2.91118
ENSG00000163354	DCST2	0.463545	0.991769	2.9195
ENSG00000140465	CYP1A1	0.464203	0.922195	2.92364
ENSG00000103034	NDRG4	0.46529	0.968558	2.93049
ENSG00000006534	ALDH3B1	0.465804	0.974407	2.93373
ENSG00000185950	IRS2	0.466	0.966743	2.93496
ENSG00000189334	S100A14	0.466371	0.985628	2.9373
ENSG00000259772	AC012236.1	0.467252	0.988013	2.94285
ENSG00000273066	AL355987.4	0.467661	0.863781	2.94542
ENSG00000114923	SLC4A3	0.467863	0.971408	2.9467
ENSG00000132535	DLG4	0.468462	0.990333	2.95047
ENSG00000141574	SECTM1	0.46896	0.967825	2.9536
ENSG00000100321	SYNGR1	0.471364	0.984187	2.96875
ENSG00000127241	MASP1	0.472759	0.964474	2.97753
ENSG00000118194	TNNT2	0.472839	0.978774	2.97804
ENSG00000137070	IL11RA	0.472989	0.977916	2.97898
ENSG00000227094	AL512785.1	0.475381	0.987659	2.99405
ENSG00000172995	ARPP21	0.47652	0.976871	3.00122
ENSG00000108821	COL1A1	0.477963	0.97856	3.01031
ENSG00000129991	TNNI3	0.478505	0.981297	3.01372
ENSG00000167549	CORO6	0.478672	0.98324	3.01477
ENSG00000142303	ADAMTS10	0.479399	0.992595	3.01935
ENSG00000100031	GGT1	0.47985	0.987456	3.02219
ENSG00000259347	AC087482.1	0.48037	0.927372	3.02547
ENSG00000121413	ZSCAN18	0.480855	0.989562	3.02852
ENSG00000130304	SLC27A1	0.481349	0.989793	3.03163
ENSG00000167103	PIP5KL1	0.48158	0.974817	3.03309
ENSG00000232729	AC211433.1	0.482566	0.979146	3.0393
ENSG00000266904	LINC00663	0.483868	0.975448	3.0475
ENSG00000088340	FER1L4	0.484602	0.879374	3.05212
ENSG00000160323	ADAMTS13	0.485375	0.995754	3.05699
ENSG00000100307	CBX7	0.486498	0.994413	3.06407
ENSG00000005961	ITGA2B	0.486616	0.987081	3.06481
ENSG00000214021	TTLL3	0.488992	0.977806	3.07977
ENSG00000130513	GDF15	0.489559	0.986448	3.08334
ENSG00000070193	FGF10	0.491236	0.969474	3.0939
ENSG00000122176	FMOD	0.492993	0.960029	3.10497
ENSG00000172927	MYEOV	0.495587	0.983351	3.12131
ENSG00000010310	GIPR	0.495934	0.984705	3.12349
ENSG00000105550	FGF21	0.49752	0.979135	3.13348
ENSG00000186994	KANK3	0.498338	0.992386	3.13863
ENSG00000185133	INPP5J	0.498418	0.986455	3.13914
ENSG00000113739	STC2	0.500191	0.902883	3.15031
ENSG00000213213	CCDC183	0.50094	0.822872	3.15502
ENSG00000111981	ULBP1	0.500946	0.966266	3.15506
ENSG00000170667	RASA4B	0.501219	0.99095	3.15678
ENSG00000127415	IDUA	0.501339	0.984058	3.15753
ENSG00000187688	TRPV2	0.503081	0.964473	3.16851
ENSG00000084110	HAL	0.503517	0.990221	3.17125
ENSG00000070669	ASNS	0.509046	0.924126	3.20607
ENSG00000127084	FGD3	0.509158	0.986614	3.20678
ENSG00000113889	KNG1	0.509265	0.98793	3.20745
ENSG00000177679	SRRM3	0.509384	0.990532	3.2082
ENSG00000213199	ASIC3	0.510854	0.982083	3.21746
ENSG00000178038	ALS2CL	0.510859	0.985891	3.2175
ENSG00000171703	TCEA2	0.511657	0.990506	3.22252
ENSG00000186204	CYP4F12	0.513321	0.966299	3.233
ENSG00000105808	RASA4	0.513702	0.989869	3.2354
ENSG00000135519	KCNH3	0.513815	0.989879	3.23611
ENSG00000251661	AC136475.1	0.514387	0.985187	3.23971
ENSG00000130758	MAP3K10	0.515061	0.992223	3.24396
ENSG00000004799	PDK4	0.515518	0.982393	3.24684
ENSG00000063180	CA11	0.52161	0.991443	3.28521
ENSG00000125744	RTN2	0.523884	0.988286	3.29953
ENSG00000175899	A2M	0.526567	0.959085	3.31643
ENSG00000214290	COLCA2	0.528247	0.98173	3.32701
ENSG00000183379	SYNDIG1L	0.528465	0.983677	3.32838
ENSG00000011347	SYT7	0.528922	0.974078	3.33126
ENSG00000154134	ROBO3	0.529474	0.974008	3.33473
ENSG00000167680	SEMA6B	0.52966	0.961697	3.33591
ENSG00000225138	SLC9A3-AS1	0.529751	0.957489	3.33648
ENSG00000253313	C1orf210	0.529971	0.992821	3.33787
ENSG00000134363	FST	0.534239	0.938072	3.36475
ENSG00000223745	CCDC18-AS1	0.535136	0.989533	3.37039
ENSG00000185269	NOTUM	0.535443	0.963834	3.37233
ENSG00000235823	OLMALINC	0.542383	0.976171	3.41603
ENSG00000174080	CTSF	0.543983	0.992548	3.42612
ENSG00000100360	IFT27	0.544219	0.982842	3.4276
ENSG00000188747	NOXA1	0.545566	0.989758	3.43609
ENSG00000254815	AP006284.1	0.549044	0.935635	3.45799
ENSG00000133665	DYDC2	0.550638	0.992024	3.46803
ENSG00000090238	YPEL3	0.551729	0.979669	3.4749
ENSG00000165507	DEPP1	0.551876	0.993514	3.47583
ENSG00000168672	FAM84B	0.557339	0.986615	3.51023
ENSG00000225177	AL590617.2	0.558143	0.987877	3.5153
ENSG00000160360	GPSM1	0.55941	0.984141	3.52328
ENSG00000197496	SLC2A10	0.561624	0.976371	3.53722
ENSG00000198520	ARMH1	0.562736	0.984462	3.54422
ENSG00000106976	DNM1	0.562831	0.994822	3.54483
ENSG00000149131	SERPING1	0.565273	0.917888	3.5602
ENSG00000074181	NOTCH3	0.567649	0.980922	3.57517
ENSG00000172782	AC087651.1	0.571025	0.992892	3.59643
ENSG00000196668	LINC00173	0.571408	0.979638	3.59885
ENSG00000132026	RTBDN	0.572546	0.976706	3.60601
ENSG00000166145	SPINT1	0.573699	0.998023	3.61327
ENSG00000092758	COL9A3	0.575044	0.979483	3.62174
ENSG00000006016	CRLF1	0.576764	0.96266	3.63257
ENSG00000128165	ADM2	0.580348	0.978096	3.65515
ENSG00000013364	MVP	0.584853	0.99378	3.68353
ENSG00000139055	ERP27	0.585863	0.986006	3.68988
ENSG00000224660	SH3BP5-AS1	0.587516	0.987011	3.70029
ENSG00000132563	REEP2	0.590143	0.9894	3.71684
ENSG00000158516	CPA2	0.592587	0.977776	3.73223
ENSG00000145198	VWA5B2	0.594759	0.985186	3.74591
ENSG00000172794	RAB37	0.595149	0.99185	3.74837
ENSG00000181885	CLDN7	0.595729	0.992469	3.75202
ENSG00000107281	NPDC1	0.595961	0.983931	3.75348
ENSG00000137193	PIM1	0.596134	0.993177	3.75457
ENSG00000128965	CHAC1	0.600395	0.953771	3.78141
ENSG00000182459	TEX19	0.601207	0.995331	3.78652
ENSG00000184481	FOXO4	0.602999	0.973977	3.79781
ENSG00000157613	CREB3L1	0.604014	0.945522	3.8042
ENSG00000129244	ATP1B2	0.604936	0.994197	3.81001
ENSG00000106624	AEBP1	0.607244	0.992865	3.82455
ENSG00000106327	TFR2	0.608737	0.928127	3.83395
ENSG00000160469	BRSK1	0.614033	0.992171	3.8673
ENSG00000169231	THBS3	0.617872	0.992101	3.89148
ENSG00000105696	TMEM59L	0.621023	0.988695	3.91133
ENSG00000099953	MMP11	0.629458	0.952487	3.96445
ENSG00000165269	AQP7	0.630089	0.985236	3.96843
ENSG00000105419	MEIS3	0.635617	0.996199	4.00324
ENSG00000178977	LINC00324	0.635901	0.969235	4.00503
ENSG00000054179	ENTPD2	0.636823	0.954242	4.01084
ENSG00000150750	C11orf53	0.643129	0.978113	4.05056
ENSG00000167535	CACNB3	0.646582	0.992353	4.07231
ENSG00000142156	COL6A1	0.648415	0.991751	4.08385
ENSG00000130751	NPAS1	0.651451	0.994649	4.10297
ENSG00000169992	NLGN2	0.652073	0.996963	4.10688
ENSG00000165072	MAMDC2	0.664808	0.962731	4.1871
ENSG00000012171	SEMA3B	0.670631	0.994552	4.22377
ENSG00000009950	MLXIPL	0.673634	0.988667	4.24268
ENSG00000088881	EBF4	0.675442	0.992715	4.25407
ENSG00000214049	UCA1	0.683278	0.873635	4.30343
ENSG00000105707	HPN	0.701055	0.981191	4.41539
ENSG00000100968	NFATC4	0.703594	0.992946	4.43138
ENSG00000087266	SH3BP2	0.706192	0.976888	4.44774
ENSG00000255236	AP002992.1	0.712849	0.985975	4.48967
ENSG00000156587	UBE2L6	0.724473	0.987209	4.56288
ENSG00000111319	SCNN1A	0.731524	0.98547	4.60729
ENSG00000105048	TNNT1	0.734985	0.984174	4.62909
ENSG00000142173	COL6A2	0.735665	0.987239	4.63337
ENSG00000106333	PCOLCE	0.748605	0.997048	4.71486
ENSG00000105697	HAMP	0.765616	0.981844	4.82201
ENSG00000158815	FGF17	0.771406	0.980458	4.85847
ENSG00000152154	TMEM178A	0.798372	0.988423	5.02831
ENSG00000065717	TLE2	0.808727	0.997249	5.09353
ENSG00000266714	MYO15B	0.810519	0.989587	5.10481
ENSG00000090006	LTBP4	0.829252	0.992225	5.2228
ENSG00000146678	IGFBP1	0.902401	0.966542	5.68351
ENSG00000265972	TXNIP	1	0.959204	6.2982

## Sheet: Table 2, PC1 Genes,Neg Cor.
gene_id	gene_name	proj	cor	proj.z
ENSG00000169715	MT1E	-0.588722	-0.935193	-3.70789
ENSG00000116771	AGMAT	-0.583207	-0.996847	-3.67316
ENSG00000069482	GAL	-0.578715	-0.945115	-3.64487
ENSG00000172716	SLFN11	-0.557436	-0.968029	-3.51085
ENSG00000169136	ATF5	-0.555448	-0.987654	-3.49832
ENSG00000125966	MMP24	-0.549783	-0.970602	-3.46264
ENSG00000181019	NQO1	-0.547328	-0.981751	-3.44718
ENSG00000120800	UTP20	-0.541533	-0.990382	-3.41068
ENSG00000171848	RRM2	-0.540596	-0.989765	-3.40478
ENSG00000118785	SPP1	-0.540029	-0.968495	-3.40121
ENSG00000239672	NME1	-0.531323	-0.980871	-3.34638
ENSG00000137801	THBS1	-0.519714	-0.977781	-3.27326
ENSG00000115758	ODC1	-0.517138	-0.950333	-3.25704
ENSG00000268104	SLC6A14	-0.513621	-0.842499	-3.23489
ENSG00000105825	TFPI2	-0.512189	-0.901267	-3.22587
ENSG00000147869	CER1	-0.510205	-0.918765	-3.21337
ENSG00000109971	HSPA8	-0.494477	-0.997007	-3.11431
ENSG00000080824	HSP90AA1	-0.492558	-0.997283	-3.10223
ENSG00000104321	TRPA1	-0.488578	-0.990146	-3.07716
ENSG00000116455	WDR77	-0.487316	-0.989968	-3.06922
ENSG00000112297	CRYBG1	-0.484559	-0.953348	-3.05185
ENSG00000120694	HSPH1	-0.482509	-0.997008	-3.03894
ENSG00000160193	WDR4	-0.480603	-0.982065	-3.02694
ENSG00000164484	TMEM200A	-0.478589	-0.942063	-3.01425
ENSG00000198417	MT1F	-0.475748	-0.926881	-2.99636
ENSG00000129195	PIMREG	-0.468244	-0.978584	-2.94909
ENSG00000163661	PTX3	-0.467302	-0.760501	-2.94317
ENSG00000121966	CXCR4	-0.461758	-0.947301	-2.90825
ENSG00000164687	FABP5	-0.455817	-0.932101	-2.87083
ENSG00000188191	PRKAR1B	-0.455763	-0.982824	-2.87049
ENSG00000125148	MT2A	-0.4528	-0.845331	-2.85182
ENSG00000123572	NRK	-0.450965	-0.978254	-2.84027
ENSG00000175305	CCNE2	-0.450531	-0.982484	-2.83754
ENSG00000148773	MKI67	-0.446603	-0.985446	-2.8128
ENSG00000261236	BOP1	-0.444748	-0.965816	-2.80111
ENSG00000112486	CCR6	-0.443914	-0.984083	-2.79586
ENSG00000138778	CENPE	-0.441342	-0.977003	-2.77966
ENSG00000196497	IPO4	-0.440492	-0.981755	-2.77431
ENSG00000148702	HABP2	-0.438511	-0.883047	-2.76183
ENSG00000231607	DLEU2	-0.437526	-0.939701	-2.75563
ENSG00000109805	NCAPG	-0.435327	-0.99068	-2.74178
ENSG00000173145	NOC3L	-0.434227	-0.987265	-2.73485
ENSG00000116649	SRM	-0.432246	-0.959353	-2.72237
ENSG00000184992	BRI3BP	-0.429836	-0.994865	-2.70719
ENSG00000110172	CHORDC1	-0.427611	-0.98591	-2.69318
ENSG00000255071	SAA2-SAA4	-0.423146	-0.893335	-2.66506
ENSG00000071991	CDH19	-0.42194	-0.988509	-2.65746
ENSG00000135549	PKIB	-0.418531	-0.983589	-2.636
ENSG00000187193	MT1X	-0.418159	-0.970446	-2.63365
ENSG00000123600	METTL8	-0.413013	-0.992899	-2.60124
ENSG00000257017	HP	-0.40723	-0.913973	-2.56482
ENSG00000171320	ESCO2	-0.405692	-0.9924	-2.55513
ENSG00000205220	PSMB10	-0.405506	-0.961562	-2.55396
ENSG00000115539	PDCL3	-0.404732	-0.98434	-2.54909
ENSG00000075624	ACTB	-0.40193	-0.988343	-2.53144
ENSG00000152056	AP1S3	-0.401693	-0.986967	-2.52994
ENSG00000162063	CCNF	-0.401562	-0.984278	-2.52912
ENSG00000117399	CDC20	-0.401234	-0.966927	-2.52705
ENSG00000118514	ALDH8A1	-0.399918	-0.951914	-2.51876
ENSG00000155115	GTF3C6	-0.399868	-0.987869	-2.51845
ENSG00000162614	NEXN	-0.399121	-0.983806	-2.51375
ENSG00000161981	SNRNP25	-0.397095	-0.977524	-2.50098
ENSG00000184661	CDCA2	-0.396412	-0.993001	-2.49668
ENSG00000002549	LAP3	-0.395643	-0.989009	-2.49184
ENSG00000125144	MT1G	-0.392015	-0.784201	-2.46899
ENSG00000112984	KIF20A	-0.391331	-0.99339	-2.46468
ENSG00000254986	DPP3	-0.390816	-0.991829	-2.46144
ENSG00000160818	GPATCH4	-0.387955	-0.973214	-2.44342
ENSG00000179218	CALR	-0.386069	-0.982465	-2.43154
ENSG00000126787	DLGAP5	-0.38594	-0.989394	-2.43073
ENSG00000084674	APOB	-0.384901	-0.94527	-2.42418
ENSG00000170044	ZPLD1	-0.384599	-0.938799	-2.42228
ENSG00000171208	NETO2	-0.38456	-0.984681	-2.42203
ENSG00000243960	AL390195.1	-0.383548	-0.978205	-2.41567
ENSG00000119737	GPR75	-0.38347	-0.981946	-2.41517
ENSG00000169245	CXCL10	-0.38339	-0.910909	-2.41467
ENSG00000148965	SAA4	-0.382605	-0.856502	-2.40972
ENSG00000100578	KIAA0586	-0.381664	-0.985125	-2.4038
ENSG00000164045	CDC25A	-0.380862	-0.992472	-2.39875
ENSG00000233276	GPX1	-0.37943	-0.93003	-2.38973
ENSG00000119285	HEATR1	-0.379173	-0.949439	-2.38811
ENSG00000163507	CIP2A	-0.379097	-0.979772	-2.38763
ENSG00000086061	DNAJA1	-0.378426	-0.995713	-2.3834
ENSG00000173692	PSMD1	-0.377549	-0.993594	-2.37788
ENSG00000124107	SLPI	-0.375215	-0.849299	-2.36318
ENSG00000157193	LRP8	-0.372586	-0.985523	-2.34662
ENSG00000090382	LYZ	-0.37248	-0.793815	-2.34595
ENSG00000138074	SLC5A6	-0.372146	-0.985972	-2.34385
ENSG00000122861	PLAU	-0.372121	-0.828497	-2.3437
ENSG00000159199	ATP5MC1	-0.370461	-0.959503	-2.33324
ENSG00000108671	PSMD11	-0.368896	-0.997032	-2.32338
ENSG00000165280	VCP	-0.367091	-0.993947	-2.31202
ENSG00000211445	GPX3	-0.365851	-0.993407	-2.30421
ENSG00000010704	HFE	-0.365802	-0.98806	-2.3039
ENSG00000113356	POLR3G	-0.365705	-0.954061	-2.30328
ENSG00000185338	SOCS1	-0.365638	-0.920725	-2.30287
ENSG00000118193	KIF14	-0.365347	-0.972304	-2.30103
ENSG00000136527	TRA2B	-0.364555	-0.992301	-2.29604
ENSG00000115233	PSMD14	-0.363562	-0.992927	-2.28979
ENSG00000115946	PNO1	-0.362127	-0.992327	-2.28075
ENSG00000146540	C7orf50	-0.362114	-0.921473	-2.28067
ENSG00000115350	POLE4	-0.361349	-0.977345	-2.27585
ENSG00000188229	TUBB4B	-0.359953	-0.979353	-2.26706
ENSG00000170385	SLC30A1	-0.358606	-0.908944	-2.25857
ENSG00000198826	ARHGAP11A	-0.358536	-0.982663	-2.25813
ENSG00000167721	TSR1	-0.358321	-0.993115	-2.25678
ENSG00000102384	CENPI	-0.357055	-0.936904	-2.2488
ENSG00000109861	CTSC	-0.356786	-0.954859	-2.24711
ENSG00000108518	PFN1	-0.356482	-0.984037	-2.2452
ENSG00000160326	SLC2A6	-0.356376	-0.960766	-2.24453
ENSG00000104356	POP1	-0.355734	-0.980171	-2.24048
ENSG00000102879	CORO1A	-0.355732	-0.93728	-2.24047
ENSG00000154127	UBASH3B	-0.354112	-0.931559	-2.23027
ENSG00000166851	PLK1	-0.353615	-0.977811	-2.22714
ENSG00000150990	DHX37	-0.353463	-0.978076	-2.22618
ENSG00000099139	PCSK5	-0.353065	-0.964143	-2.22368
ENSG00000100557	CCDC198	-0.352903	-0.967002	-2.22265
ENSG00000170144	HNRNPA3	-0.352503	-0.994671	-2.22014
ENSG00000169679	BUB1	-0.352387	-0.986625	-2.2194
ENSG00000079557	AFM	-0.35113	-0.917315	-2.21149
ENSG00000108561	C1QBP	-0.349953	-0.970581	-2.20408
ENSG00000138180	CEP55	-0.34881	-0.986183	-2.19688
ENSG00000135127	BICDL1	-0.348634	-0.895439	-2.19576
ENSG00000122952	ZWINT	-0.348432	-0.995409	-2.1945
ENSG00000175166	PSMD2	-0.348018	-0.996374	-2.19189
ENSG00000164338	UTP15	-0.347732	-0.995655	-2.19009
ENSG00000214114	MYCBP	-0.347248	-0.987979	-2.18704
ENSG00000145386	CCNA2	-0.346781	-0.984619	-2.1841
ENSG00000189057	FAM111B	-0.346585	-0.981272	-2.18286
ENSG00000148459	PDSS1	-0.346294	-0.962848	-2.18103
ENSG00000123213	NLN	-0.346082	-0.98793	-2.1797
ENSG00000141510	TP53	-0.346018	-0.985002	-2.17929
ENSG00000174842	GLMN	-0.345981	-0.969805	-2.17906
ENSG00000095319	NUP188	-0.345526	-0.996012	-2.17619
ENSG00000143942	CHAC2	-0.345341	-0.969697	-2.17503
ENSG00000136933	RABEPK	-0.344915	-0.978782	-2.17235
ENSG00000171617	ENC1	-0.344279	-0.982874	-2.16834
ENSG00000117724	CENPF	-0.34393	-0.976755	-2.16614
ENSG00000135316	SYNCRIP	-0.343699	-0.995351	-2.16469
ENSG00000129173	E2F8	-0.342546	-0.991024	-2.15742
ENSG00000134057	CCNB1	-0.341397	-0.989445	-2.15019
ENSG00000111641	NOP2	-0.341092	-0.966607	-2.14826
ENSG00000115541	HSPE1	-0.341066	-0.969428	-2.1481
ENSG00000092853	CLSPN	-0.340798	-0.992662	-2.14642
ENSG00000130204	AC011481.1	-0.340043	-0.965421	-2.14166
ENSG00000029363	BCLAF1	-0.339899	-0.994776	-2.14075
ENSG00000198900	TOP1	-0.339773	-0.997039	-2.13996
ENSG00000156510	HKDC1	-0.339563	-0.896982	-2.13864
ENSG00000075218	GTSE1	-0.339269	-0.991039	-2.13678
ENSG00000171241	SHCBP1	-0.338903	-0.978853	-2.13448
ENSG00000138119	MYOF	-0.338719	-0.951471	-2.13332
ENSG00000117877	CD3EAP	-0.338468	-0.990389	-2.13174
ENSG00000163376	KBTBD8	-0.337875	-0.96934	-2.12801
ENSG00000132768	DPH2	-0.337683	-0.979084	-2.12679
ENSG00000109919	MTCH2	-0.33762	-0.990341	-2.1264
ENSG00000129354	AP1M2	-0.337599	-0.948711	-2.12627
ENSG00000171444	MCC	-0.337565	-0.979173	-2.12605
ENSG00000131844	MCCC2	-0.337277	-0.991745	-2.12424
ENSG00000122787	AKR1D1	-0.334783	-0.822771	-2.10853
ENSG00000118513	MYB	-0.334648	-0.942011	-2.10768
ENSG00000130119	GNL3L	-0.334605	-0.991485	-2.10741
ENSG00000198265	HELZ	-0.333264	-0.890746	-2.09896
ENSG00000141076	UTP4	-0.332665	-0.99399	-2.09519
ENSG00000183684	ALYREF	-0.332605	-0.962441	-2.09481
ENSG00000068654	POLR1A	-0.330987	-0.991493	-2.08462
ENSG00000135763	URB2	-0.330918	-0.992327	-2.08419
ENSG00000115977	AAK1	-0.33056	-0.873756	-2.08193
ENSG00000133863	TEX15	-0.330485	-0.885203	-2.08146
ENSG00000119927	GPAM	-0.330149	-0.87846	-2.07935
ENSG00000158882	TOMM40L	-0.330022	-0.968169	-2.07855
ENSG00000144278	GALNT13	-0.329391	-0.985051	-2.07457
ENSG00000120948	TARDBP	-0.32816	-0.983071	-2.06682
ENSG00000167085	PHB	-0.328072	-0.977223	-2.06626
ENSG00000160877	NACC1	-0.328027	-0.978069	-2.06598
ENSG00000123416	TUBA1B	-0.327885	-0.98088	-2.06508
ENSG00000213977	TAX1BP3	-0.327661	-0.978657	-2.06367
ENSG00000101447	FAM83D	-0.326465	-0.989926	-2.05614
ENSG00000105821	DNAJC2	-0.326349	-0.976627	-2.05541
ENSG00000100764	PSMC1	-0.326055	-0.978053	-2.05356
ENSG00000263528	IKBKE	-0.326053	-0.941928	-2.05355
ENSG00000170421	KRT8	-0.325999	-0.970061	-2.05321
ENSG00000198830	HMGN2	-0.325979	-0.951675	-2.05308
ENSG00000239306	RBM14	-0.325693	-0.973452	-2.05128
ENSG00000112208	BAG2	-0.325221	-0.989838	-2.04831
ENSG00000171314	PGAM1	-0.325039	-0.953478	-2.04716
ENSG00000170515	PA2G4	-0.324562	-0.982239	-2.04415
ENSG00000163735	CXCL5	-0.324054	-0.891388	-2.04096
ENSG00000137713	PPP2R1B	-0.323795	-0.991401	-2.03932
ENSG00000137804	NUSAP1	-0.322301	-0.989762	-2.02992
ENSG00000151576	QTRT2	-0.321986	-0.99587	-2.02794
ENSG00000131467	PSME3	-0.321734	-0.99789	-2.02634
ENSG00000179958	DCTPP1	-0.321631	-0.972269	-2.0257
ENSG00000251184	AL672142.1	-0.321609	-0.929267	-2.02556
ENSG00000113657	DPYSL3	-0.320451	-0.898759	-2.01826
ENSG00000224877	NDUFAF8	-0.320312	-0.962967	-2.01739
ENSG00000066279	ASPM	-0.319582	-0.95847	-2.01279
ENSG00000114767	RRP9	-0.319233	-0.966719	-2.01059
ENSG00000129235	TXNDC17	-0.319	-0.941137	-2.00913
ENSG00000123505	AMD1	-0.318352	-0.952398	-2.00504
ENSG00000115355	CCDC88A	-0.317318	-0.945739	-1.99853
ENSG00000048162	NOP16	-0.317213	-0.955643	-1.99787
ENSG00000164879	CA3	-0.317103	-0.887208	-1.99718
ENSG00000000971	CFH	-0.316969	-0.971732	-1.99634
ENSG00000049130	KITLG	-0.316959	-0.936652	-1.99627
ENSG00000182481	KPNA2	-0.316925	-0.985697	-1.99606
ENSG00000101935	AMMECR1	-0.316535	-0.990562	-1.9936
ENSG00000167553	TUBA1C	-0.316398	-0.986755	-1.99274
ENSG00000274944	AL139260.3	-0.31609	-0.993159	-1.9908
ENSG00000117395	EBNA1BP2	-0.316087	-0.966684	-1.99078
ENSG00000011426	ANLN	-0.315456	-0.97441	-1.9868
ENSG00000188486	H2AFX	-0.314974	-0.95054	-1.98377
ENSG00000096060	FKBP5	-0.313749	-0.97996	-1.97606
ENSG00000177700	POLR2L	-0.313321	-0.925582	-1.97336
ENSG00000267364	AC022706.1	-0.313203	-0.822372	-1.97261
ENSG00000104381	GDAP1	-0.311921	-0.94508	-1.96454
ENSG00000205403	CFI	-0.311222	-0.989771	-1.96014

## Sheet: Table 3, PC2 Genes, Pos Cor.
gene_id	gene_name	proj	cor	proj.z
ENSG00000197989	SNHG12	0.324438	0.687843	1.96929
ENSG00000021300	PLEKHB1	0.326536	0.698716	1.98202
ENSG00000109063	MYH3	0.327425	0.631038	1.98742
ENSG00000204564	C6orf136	0.328024	0.799089	1.99105
ENSG00000139574	NPFF	0.32818	0.902816	1.992
ENSG00000158286	RNF207	0.328779	0.691647	1.99564
ENSG00000128510	CPA4	0.329952	0.681758	2.00275
ENSG00000122035	RASL11A	0.331039	0.803223	2.00935
ENSG00000237940	LINC01238	0.331172	0.742738	2.01016
ENSG00000108773	KAT2A	0.33323	0.925919	2.02265
ENSG00000060138	YBX3	0.333575	0.614749	2.02475
ENSG00000163501	IHH	0.333602	0.740978	2.02491
ENSG00000184076	UQCR10	0.334404	0.843488	2.02978
ENSG00000182325	FBXL6	0.336982	0.737683	2.04543
ENSG00000196756	SNHG17	0.339002	0.819876	2.05769
ENSG00000112306	RPS12	0.339154	0.932821	2.05861
ENSG00000163435	ELF3	0.339633	0.779548	2.06152
ENSG00000013306	SLC25A39	0.341498	0.711049	2.07284
ENSG00000114779	ABHD14B	0.341743	0.699973	2.07433
ENSG00000131368	MRPS25	0.345198	0.90627	2.0953
ENSG00000187840	EIF4EBP1	0.346033	0.60955	2.10037
ENSG00000247092	SNHG10	0.347527	0.775397	2.10943
ENSG00000242125	SNHG3	0.348229	0.797347	2.1137
ENSG00000101220	C20orf27	0.349201	0.614231	2.1196
ENSG00000165197	VEGFD	0.352382	0.757021	2.1389
ENSG00000205771	CATSPER2P1	0.352971	0.732776	2.14248
ENSG00000223705	NSUN5P1	0.354668	0.620851	2.15278
ENSG00000178882	RFLNA	0.357123	0.766804	2.16768
ENSG00000212123	PRR22	0.357442	0.639689	2.16962
ENSG00000112769	LAMA4	0.35928	0.678234	2.18077
ENSG00000249007	AL691482.3	0.359924	0.780243	2.18468
ENSG00000243970	PPIEL	0.36044	0.751402	2.18781
ENSG00000153898	MCOLN2	0.367991	0.638152	2.23365
ENSG00000119986	AVPI1	0.370181	0.685533	2.24694
ENSG00000170684	ZNF296	0.371707	0.740505	2.2562
ENSG00000233515	LINC01518	0.37185	0.621926	2.25707
ENSG00000267281	ATF7	0.37659	0.78108	2.28584
ENSG00000232442	MHENCR	0.37889	0.769484	2.2998
ENSG00000197261	C6orf141	0.379037	0.695028	2.3007
ENSG00000152433	ZNF547	0.379934	0.854367	2.30614
ENSG00000139515	PDX1	0.381716	0.613916	2.31696
ENSG00000081041	CXCL2	0.387614	0.784845	2.35276
ENSG00000137309	HMGA1	0.388071	0.921073	2.35553
ENSG00000240053	LY6G5B	0.390517	0.753355	2.37038
ENSG00000090339	ICAM1	0.391028	0.656597	2.37348
ENSG00000213139	CRYGS	0.391805	0.605993	2.37819
ENSG00000236144	TMEM147-AS1	0.394917	0.808283	2.39708
ENSG00000255198	SNHG9	0.395283	0.686361	2.39931
ENSG00000060762	MPC1	0.400566	0.836561	2.43137
ENSG00000167434	CA4	0.403049	0.690995	2.44645
ENSG00000114948	ADAM23	0.40464	0.607067	2.4561
ENSG00000206344	HCG27	0.405483	0.738922	2.46122
ENSG00000225889	AC012368.1	0.405835	0.731934	2.46335
ENSG00000117601	SERPINC1	0.407014	0.625325	2.47051
ENSG00000078081	LAMP3	0.40746	0.686213	2.47322
ENSG00000122585	NPY	0.413147	0.63425	2.50774
ENSG00000229299	AL121845.1	0.413181	0.66026	2.50795
ENSG00000106133	NSUN5P2	0.416651	0.782155	2.52901
ENSG00000115009	CCL20	0.421442	0.736275	2.55809
ENSG00000211450	SELENOH	0.422592	0.638907	2.56507
ENSG00000250988	SNHG21	0.433121	0.742847	2.62898
ENSG00000184232	OAF	0.450137	0.839156	2.73226
ENSG00000079689	SCGN	0.464968	0.694114	2.82228
ENSG00000250846	EPHA5-AS1	0.47619	0.692046	2.8904
ENSG00000248367	AC008610.1	0.480998	0.725714	2.91958
ENSG00000247595	SPTY2D1OS	0.483753	0.834543	2.9363
ENSG00000126709	IFI6	0.49294	0.777143	2.99207
ENSG00000250479	CHCHD10	0.493374	0.841979	2.9947
ENSG00000253522	MIR3142HG	0.511027	0.791974	3.10185
ENSG00000116741	RGS2	0.513354	0.6796	3.11598
ENSG00000176170	SPHK1	0.543895	0.721385	3.30135
ENSG00000267280	TBX2-AS1	0.547794	0.735046	3.32502
ENSG00000121552	CSTA	0.592381	0.600845	3.59566
ENSG00000102760	RGCC	0.631099	0.73567	3.83067
ENSG00000012504	NR1H4	0.644671	0.725901	3.91305
ENSG00000198848	CES1	0.650462	0.80115	3.9482
ENSG00000215417	MIR17HG	0.707416	0.825385	4.29391
ENSG00000133636	NTS	0.72109	0.617232	4.3769
ENSG00000204616	TRIM31	0.723197	0.720588	4.38969
ENSG00000010438	PRSS3	0.729309	0.869039	4.42679
ENSG00000124102	PI3	0.730979	0.694119	4.43693
ENSG00000173702	MUC13	0.789892	0.731697	4.79452
ENSG00000134339	SAA2	0.795474	0.793256	4.8284
ENSG00000173432	SAA1	0.824783	0.832706	5.0063
ENSG00000148346	LCN2	0.852513	0.6775	5.17462

## Sheet: Table 4, PC2 Genes, Neg. Cor.
gene_id	gene_name	proj	cor	proj.z
ENSG00000112139	MDGA1	-1	-0.763833	-6.06984
ENSG00000113494	PRLR	-0.926633	-0.887245	-5.62452
ENSG00000169432	SCN9A	-0.896233	-0.788516	-5.44
ENSG00000168743	NPNT	-0.891309	-0.820879	-5.4101
ENSG00000136881	BAAT	-0.83765	-0.901582	-5.0844
ENSG00000079308	TNS1	-0.825711	-0.834797	-5.01194
ENSG00000116701	NCF2	-0.824683	-0.754696	-5.0057
ENSG00000091622	PITPNM3	-0.737459	-0.738388	-4.47626
ENSG00000197410	DCHS2	-0.734746	-0.924581	-4.4598
ENSG00000138688	KIAA1109	-0.694929	-0.9153	-4.21811
ENSG00000077157	PPP1R12B	-0.694028	-0.864319	-4.21264
ENSG00000152779	SLC16A12	-0.691078	-0.674847	-4.19474
ENSG00000182752	PAPPA	-0.689854	-0.832355	-4.18731
ENSG00000131711	MAP1B	-0.684334	-0.757883	-4.1538
ENSG00000160551	TAOK1	-0.668477	-0.714348	-4.05755
ENSG00000010932	FMO1	-0.645039	-0.804166	-3.91529
ENSG00000170456	DENND5B	-0.63553	-0.711552	-3.85757
ENSG00000138759	FRAS1	-0.63422	-0.833501	-3.84961
ENSG00000150687	PRSS23	-0.631647	-0.795175	-3.834
ENSG00000141052	MYOCD	-0.626806	-0.851092	-3.80462
ENSG00000165895	ARHGAP42	-0.623969	-0.782185	-3.78739
ENSG00000165029	ABCA1	-0.617352	-0.673993	-3.74723
ENSG00000065325	GLP2R	-0.616829	-0.65076	-3.74405
ENSG00000118263	KLF7	-0.615342	-0.94159	-3.73503
ENSG00000180357	ZNF609	-0.610389	-0.78826	-3.70496
ENSG00000138131	LOXL4	-0.601772	-0.72398	-3.65266
ENSG00000099204	ABLIM1	-0.594478	-0.63577	-3.60839
ENSG00000046889	PREX2	-0.588345	-0.718762	-3.57116
ENSG00000152402	GUCY1A2	-0.58752	-0.641015	-3.56616
ENSG00000169856	ONECUT1	-0.586634	-0.760373	-3.56078
ENSG00000066084	DIP2B	-0.586011	-0.783784	-3.55699
ENSG00000144218	AFF3	-0.583025	-0.602062	-3.53887
ENSG00000131018	SYNE1	-0.582576	-0.935724	-3.53615
ENSG00000151914	DST	-0.580151	-0.796428	-3.52142
ENSG00000152818	UTRN	-0.576449	-0.863567	-3.49896
ENSG00000115594	IL1R1	-0.572386	-0.91382	-3.4743
ENSG00000156011	PSD3	-0.569156	-0.859038	-3.45469
ENSG00000232164	LINC01873	-0.568029	-0.650996	-3.44785
ENSG00000170271	FAXDC2	-0.563458	-0.728278	-3.4201
ENSG00000156096	UGT2B4	-0.562221	-0.821291	-3.41259
ENSG00000078018	MAP2	-0.56165	-0.775189	-3.40913
ENSG00000169031	COL4A3	-0.559919	-0.774748	-3.39862
ENSG00000114127	XRN1	-0.55634	-0.814859	-3.3769
ENSG00000150893	FREM2	-0.556287	-0.812067	-3.37658
ENSG00000250508	AP000808.1	-0.554546	-0.665457	-3.36601
ENSG00000137831	UACA	-0.552702	-0.730358	-3.35481
ENSG00000187889	FYB2	-0.55225	-0.843035	-3.35207
ENSG00000145012	LPP	-0.549357	-0.894023	-3.33451
ENSG00000132549	VPS13B	-0.545427	-0.853	-3.31065
ENSG00000148584	A1CF	-0.54492	-0.895769	-3.30758
ENSG00000158987	RAPGEF6	-0.539742	-0.96247	-3.27615
ENSG00000166147	FBN1	-0.537354	-0.70618	-3.26165
ENSG00000123684	LPGAT1	-0.530853	-0.812526	-3.2222
ENSG00000141449	GREB1L	-0.527853	-0.702135	-3.20399
ENSG00000127863	TNFRSF19	-0.525409	-0.853634	-3.18915
ENSG00000114439	BBX	-0.524504	-0.947811	-3.18365
ENSG00000163412	EIF4E3	-0.520411	-0.795473	-3.15881
ENSG00000135837	CEP350	-0.51992	-0.632669	-3.15583
ENSG00000140396	NCOA2	-0.51977	-0.736878	-3.15492
ENSG00000106823	ECM2	-0.519614	-0.789022	-3.15398
ENSG00000056586	RC3H2	-0.516527	-0.679637	-3.13524
ENSG00000072364	AFF4	-0.513376	-0.814023	-3.11611
ENSG00000259380	AC087473.1	-0.51065	-0.644125	-3.09957
ENSG00000133657	ATP13A3	-0.508494	-0.860005	-3.08648
ENSG00000038427	VCAN	-0.506711	-0.869618	-3.07566
ENSG00000163625	WDFY3	-0.501652	-0.730816	-3.04495
ENSG00000145362	ANK2	-0.499966	-0.886762	-3.03472
ENSG00000131914	LIN28A	-0.499544	-0.637329	-3.03215
ENSG00000165323	FAT3	-0.499174	-0.698271	-3.02991
ENSG00000162105	SHANK2	-0.496993	-0.909483	-3.01667
ENSG00000197565	COL4A6	-0.496439	-0.729833	-3.01331
ENSG00000133816	MICAL2	-0.494886	-0.777367	-3.00388
ENSG00000168172	HOOK3	-0.49456	-0.843487	-3.0019
ENSG00000069667	RORA	-0.494184	-0.860174	-2.99962
ENSG00000145391	SETD7	-0.493852	-0.69966	-2.99761
ENSG00000139132	FGD4	-0.493438	-0.892913	-2.99509
ENSG00000196083	IL1RAP	-0.493292	-0.770617	-2.9942
ENSG00000240032	LNCSRLR	-0.492144	-0.754875	-2.98724
ENSG00000076770	MBNL3	-0.489625	-0.952016	-2.97194
ENSG00000172869	DMXL1	-0.487933	-0.666864	-2.96168
ENSG00000151422	FER	-0.487574	-0.863523	-2.9595
ENSG00000111249	CUX2	-0.487217	-0.712361	-2.95733
ENSG00000169213	RAB3B	-0.486398	-0.701241	-2.95236
ENSG00000174032	SLC25A30	-0.480962	-0.957676	-2.91936
ENSG00000213949	ITGA1	-0.480156	-0.88208	-2.91447
ENSG00000132849	PATJ	-0.4796	-0.696961	-2.91109
ENSG00000273760	AC245041.1	-0.479445	-0.767127	-2.91015
ENSG00000198420	TCAF1	-0.479393	-0.888449	-2.90984
ENSG00000259977	AL121578.3	-0.47891	-0.799268	-2.90691
ENSG00000104361	NIPAL2	-0.477364	-0.817345	-2.89752
ENSG00000123636	BAZ2B	-0.47731	-0.950585	-2.8972
ENSG00000128881	TTBK2	-0.476481	-0.902488	-2.89217
ENSG00000137266	SLC22A23	-0.474556	-0.763331	-2.88048
ENSG00000253103	LINC01609	-0.474164	-0.718264	-2.8781
ENSG00000204175	GPRIN2	-0.472846	-0.746336	-2.8701
ENSG00000168016	TRANK1	-0.470234	-0.66609	-2.85424
ENSG00000196233	LCOR	-0.469921	-0.818394	-2.85234
ENSG00000118733	OLFM3	-0.469741	-0.726199	-2.85125
ENSG00000165105	RASEF	-0.46935	-0.813645	-2.84888
ENSG00000099284	H2AFY2	-0.467801	-0.67301	-2.83948
ENSG00000076067	RBMS2	-0.467136	-0.693992	-2.83544
ENSG00000170776	AKAP13	-0.465524	-0.787175	-2.82566
ENSG00000129003	VPS13C	-0.465465	-0.654852	-2.8253
ENSG00000116675	DNAJC6	-0.464699	-0.77926	-2.82065
ENSG00000156049	GNA14	-0.462851	-0.650901	-2.80944
ENSG00000163960	UBXN7	-0.462171	-0.825483	-2.8053
ENSG00000138764	CCNG2	-0.461861	-0.705398	-2.80342
ENSG00000055609	KMT2C	-0.459894	-0.674396	-2.79148
ENSG00000149311	ATM	-0.459136	-0.856794	-2.78689
ENSG00000138448	ITGAV	-0.458143	-0.825799	-2.78085
ENSG00000124177	CHD6	-0.457501	-0.772805	-2.77696
ENSG00000046604	DSG2	-0.455032	-0.882448	-2.76197
ENSG00000136040	PLXNC1	-0.45437	-0.742935	-2.75795
ENSG00000112182	BACH2	-0.453304	-0.784104	-2.75148
ENSG00000174485	DENND4A	-0.452759	-0.955264	-2.74818
ENSG00000134250	NOTCH2	-0.452385	-0.746911	-2.74591
ENSG00000250320	AC113383.1	-0.451239	-0.674377	-2.73895
ENSG00000011258	MBTD1	-0.451216	-0.912251	-2.73881
ENSG00000151320	AKAP6	-0.451145	-0.720754	-2.73838
ENSG00000085224	ATRX	-0.450827	-0.709393	-2.73645
ENSG00000118596	SLC16A7	-0.449002	-0.797461	-2.72537
ENSG00000187079	TEAD1	-0.448859	-0.871121	-2.7245
ENSG00000151414	NEK7	-0.448787	-0.828116	-2.72406
ENSG00000152217	SETBP1	-0.448697	-0.664186	-2.72352
ENSG00000138593	SECISBP2L	-0.44869	-0.677865	-2.72348
ENSG00000188153	COL4A5	-0.447687	-0.764523	-2.71739
ENSG00000144824	PHLDB2	-0.446038	-0.93762	-2.70738
ENSG00000134294	SLC38A2	-0.444617	-0.698496	-2.69876
ENSG00000101752	MIB1	-0.444159	-0.914856	-2.69597
ENSG00000082805	ERC1	-0.441502	-0.728583	-2.67985
ENSG00000162409	PRKAA2	-0.440533	-0.948295	-2.67397
ENSG00000115020	PIKFYVE	-0.440237	-0.68176	-2.67217
ENSG00000124942	AHNAK	-0.438508	-0.74688	-2.66168
ENSG00000143776	CDC42BPA	-0.436683	-0.86517	-2.6506
ENSG00000149485	FADS1	-0.435989	-0.710077	-2.64639
ENSG00000134352	IL6ST	-0.435602	-0.637189	-2.64403
ENSG00000258123	LINC02444	-0.435589	-0.883677	-2.64395
ENSG00000137766	UNC13C	-0.43558	-0.692538	-2.6439
ENSG00000196914	ARHGEF12	-0.435363	-0.833903	-2.64259
ENSG00000188994	ZNF292	-0.435246	-0.846003	-2.64187
ENSG00000100154	TTC28	-0.435192	-0.917526	-2.64155
ENSG00000104760	FGL1	-0.434812	-0.75724	-2.63924
ENSG00000153253	SCN3A	-0.434484	-0.721219	-2.63725
ENSG00000083168	KAT6A	-0.434469	-0.739607	-2.63716
ENSG00000236936	AL031005.1	-0.433335	-0.747593	-2.63027
ENSG00000196712	NF1	-0.432162	-0.741856	-2.62316
ENSG00000249614	LINC02503	-0.430225	-0.614476	-2.6114
ENSG00000140526	ABHD2	-0.429982	-0.84297	-2.60993
ENSG00000091129	NRCAM	-0.429036	-0.932484	-2.60418
ENSG00000106771	TMEM245	-0.428691	-0.963562	-2.60209
ENSG00000197969	VPS13A	-0.423593	-0.670944	-2.57114
ENSG00000137145	DENND4C	-0.420453	-0.872808	-2.55208
ENSG00000112379	ARFGEF3	-0.420449	-0.933266	-2.55206
ENSG00000186260	MRTFB	-0.420168	-0.818484	-2.55035
ENSG00000170927	PKHD1	-0.419457	-0.768117	-2.54604
ENSG00000162367	TAL1	-0.418689	-0.726821	-2.54138
ENSG00000144036	EXOC6B	-0.417307	-0.779554	-2.53299
ENSG00000148672	GLUD1	-0.417169	-0.860043	-2.53215
ENSG00000112893	MAN2A1	-0.416407	-0.946198	-2.52752
ENSG00000078177	N4BP2	-0.414807	-0.814182	-2.51781
ENSG00000273217	AC008695.1	-0.414651	-0.951629	-2.51687
ENSG00000185070	FLRT2	-0.414359	-0.608792	-2.5151
ENSG00000077684	JADE1	-0.413036	-0.862816	-2.50706
ENSG00000064787	BCAS1	-0.412255	-0.676366	-2.50232
ENSG00000169629	RGPD8	-0.411461	-0.65356	-2.4975
ENSG00000074054	CLASP1	-0.409897	-0.667714	-2.48801
ENSG00000066739	ATG2B	-0.409	-0.848622	-2.48256
ENSG00000112419	PHACTR2	-0.408573	-0.899417	-2.47997
ENSG00000113742	CPEB4	-0.408249	-0.846332	-2.478
ENSG00000173212	MAB21L3	-0.408082	-0.620401	-2.47699
ENSG00000171564	FGB	-0.406677	-0.633469	-2.46847
ENSG00000204186	ZDBF2	-0.406331	-0.84016	-2.46637
ENSG00000116132	PRRX1	-0.405914	-0.851958	-2.46383
ENSG00000138735	PDE5A	-0.405795	-0.709164	-2.46311
ENSG00000181722	ZBTB20	-0.405277	-0.759187	-2.45997
ENSG00000146648	EGFR	-0.405095	-0.707595	-2.45886
ENSG00000150477	KIAA1328	-0.404574	-0.649084	-2.4557
ENSG00000065534	MYLK	-0.404424	-0.896857	-2.45479
ENSG00000171766	GATM	-0.404178	-0.879746	-2.4533
ENSG00000127914	AKAP9	-0.404063	-0.974074	-2.4526
ENSG00000123066	MED13L	-0.403866	-0.956367	-2.4514
ENSG00000187123	LYPD6	-0.403142	-0.917538	-2.44701
ENSG00000265366	GLUD1P2	-0.403106	-0.791916	-2.44679
ENSG00000100731	PCNX1	-0.40272	-0.735471	-2.44445
ENSG00000115464	USP34	-0.402654	-0.665566	-2.44405
ENSG00000170832	USP32	-0.402512	-0.78938	-2.44318
ENSG00000285294	LINC00842	-0.402251	-0.835228	-2.4416
ENSG00000144724	PTPRG	-0.401617	-0.690062	-2.43775
ENSG00000164327	RICTOR	-0.401065	-0.885022	-2.4344
ENSG00000213047	DENND1B	-0.401042	-0.714977	-2.43426
ENSG00000154080	CHST9	-0.399707	-0.639728	-2.42616
ENSG00000176148	TCP11L1	-0.399665	-0.891764	-2.4259
ENSG00000107771	CCSER2	-0.398909	-0.755407	-2.42131
ENSG00000188559	RALGAPA2	-0.397476	-0.696644	-2.41261
ENSG00000136531	SCN2A	-0.396552	-0.761137	-2.40701
ENSG00000205181	LINC00654	-0.395412	-0.720359	-2.40009
ENSG00000131374	TBC1D5	-0.39502	-0.944909	-2.39771
ENSG00000120137	PANK3	-0.394967	-0.867866	-2.39739
ENSG00000177200	CHD9	-0.39464	-0.904419	-2.3954
ENSG00000254929	AL591684.2	-0.394385	-0.720441	-2.39385
ENSG00000110422	HIPK3	-0.394274	-0.764758	-2.39318
ENSG00000109265	KIAA1211	-0.393501	-0.892968	-2.38849
ENSG00000145850	TIMD4	-0.392602	-0.625501	-2.38303
ENSG00000173273	TNKS	-0.392355	-0.961756	-2.38153
ENSG00000145675	PIK3R1	-0.391701	-0.724371	-2.37756
ENSG00000151718	WWC2	-0.391026	-0.802912	-2.37347
ENSG00000023516	AKAP11	-0.390944	-0.942393	-2.37297
ENSG00000259366	AC108449.2	-0.390738	-0.712609	-2.37172
ENSG00000204217	BMPR2	-0.390671	-0.728104	-2.37131
ENSG00000101871	MID1	-0.3903	-0.885194	-2.36906
ENSG00000136603	SKIL	-0.390155	-0.847031	-2.36818
ENSG00000152223	EPG5	-0.389805	-0.639132	-2.36606
ENSG00000159459	UBR1	-0.389659	-0.698834	-2.36517
ENSG00000151150	ANK3	-0.389345	-0.764807	-2.36326
ENSG00000124568	SLC17A1	-0.388981	-0.699069	-2.36105
ENSG00000198162	MAN1A2	-0.388861	-0.713054	-2.36033
ENSG00000158528	PPP1R9A	-0.386995	-0.762026	-2.349
ENSG00000255073	ZFP91-CNTF	-0.386961	-0.658228	-2.3488
ENSG00000171681	ATF7IP	-0.385793	-0.795178	-2.34171
ENSG00000009694	TENM1	-0.385374	-0.883347	-2.33916
ENSG00000102781	KATNAL1	-0.38469	-0.727942	-2.33501
ENSG00000146166	LGSN	-0.381927	-0.847436	-2.31824
ENSG00000277199	LINC01632	-0.381219	-0.751174	-2.31394
ENSG00000264343	NOTCH2NLA	-0.37988	-0.83887	-2.30581
ENSG00000149212	SESN3	-0.379039	-0.648464	-2.3007
ENSG00000078053	AMPH	-0.377707	-0.744216	-2.29262
ENSG00000136068	FLNB	-0.376582	-0.830915	-2.2858
ENSG00000100393	EP300	-0.37571	-0.715643	-2.2805
ENSG00000102189	EEA1	-0.375642	-0.662414	-2.28009
ENSG00000177463	NR2C2	-0.375148	-0.72678	-2.27709
ENSG00000164509	IL31RA	-0.375065	-0.818143	-2.27658
ENSG00000173575	CHD2	-0.373917	-0.744438	-2.26962
ENSG00000111371	SLC38A1	-0.373612	-0.826194	-2.26777
ENSG00000163539	CLASP2	-0.373493	-0.652181	-2.26704
ENSG00000148700	ADD3	-0.372179	-0.717849	-2.25907
ENSG00000197892	KIF13B	-0.371635	-0.818429	-2.25577
ENSG00000249456	AL731577.2	-0.370561	-0.869928	-2.24925
ENSG00000169507	SLC38A11	-0.369824	-0.731441	-2.24478
ENSG00000181826	RELL1	-0.369777	-0.843393	-2.24449
ENSG00000123104	ITPR2	-0.369449	-0.662908	-2.2425
ENSG00000005483	KMT2E	-0.3691	-0.813293	-2.24038
ENSG00000154864	PIEZO2	-0.368872	-0.649277	-2.239
ENSG00000140199	SLC12A6	-0.368724	-0.734433	-2.2381
ENSG00000108582	CPD	-0.367946	-0.784949	-2.23337
ENSG00000110693	SOX6	-0.367164	-0.816807	-2.22863
ENSG00000138771	SHROOM3	-0.366453	-0.85781	-2.22431
ENSG00000165392	WRN	-0.366381	-0.78816	-2.22387
ENSG00000147041	SYTL5	-0.366212	-0.732689	-2.22285
ENSG00000114739	ACVR2B	-0.364058	-0.600147	-2.20978
ENSG00000173230	GOLGB1	-0.363894	-0.720927	-2.20878
ENSG00000037749	MFAP3	-0.363166	-0.646204	-2.20436
ENSG00000148942	SLC5A12	-0.362111	-0.914533	-2.19795
ENSG00000118407	FILIP1	-0.361618	-0.648193	-2.19496
ENSG00000080493	SLC4A4	-0.361288	-0.795733	-2.19296
ENSG00000152520	PAN3	-0.361186	-0.70063	-2.19235
ENSG00000075391	RASAL2	-0.360945	-0.656127	-2.19088
ENSG00000144935	TRPC1	-0.360715	-0.619347	-2.18948
ENSG00000153094	BCL2L11	-0.360106	-0.761439	-2.18578
ENSG00000131781	FMO5	-0.360098	-0.671421	-2.18574
ENSG00000166398	KIAA0355	-0.359848	-0.870138	-2.18422
ENSG00000134824	FADS2	-0.359273	-0.703321	-2.18073
ENSG00000134313	KIDINS220	-0.358928	-0.687166	-2.17864
ENSG00000162688	AGL	-0.35882	-0.668171	-2.17798
ENSG00000070018	LRP6	-0.35872	-0.713783	-2.17738
ENSG00000140575	IQGAP1	-0.35799	-0.672145	-2.17294
ENSG00000156218	ADAMTSL3	-0.357786	-0.728898	-2.1717
ENSG00000134853	PDGFRA	-0.357431	-0.640527	-2.16955
ENSG00000096696	DSP	-0.357425	-0.95235	-2.16951
ENSG00000118482	PHF3	-0.357382	-0.948303	-2.16925
ENSG00000116641	DOCK7	-0.356646	-0.842232	-2.16479
ENSG00000071537	SEL1L	-0.356269	-0.767644	-2.16249
ENSG00000119314	PTBP3	-0.355953	-0.627177	-2.16058
ENSG00000163288	GABRB1	-0.355288	-0.73982	-2.15654
ENSG00000100852	ARHGAP5	-0.354806	-0.736474	-2.15362
ENSG00000075420	FNDC3B	-0.354457	-0.896559	-2.1515
ENSG00000104313	EYA1	-0.353343	-0.797131	-2.14473
ENSG00000165813	CCDC186	-0.3529	-0.747194	-2.14205
ENSG00000178917	ZNF852	-0.352498	-0.827976	-2.13961
ENSG00000197594	ENPP1	-0.352086	-0.746247	-2.13711
ENSG00000123191	ATP7B	-0.351692	-0.894271	-2.13471
ENSG00000173889	PHC3	-0.350937	-0.66842	-2.13013
ENSG00000127603	MACF1	-0.350817	-0.652433	-2.1294
ENSG00000177669	MBOAT4	-0.350363	-0.770752	-2.12665
ENSG00000264230	ANXA8L1	-0.350002	-0.686207	-2.12446
ENSG00000015568	RGPD5	-0.349689	-0.73332	-2.12256
ENSG00000122870	BICC1	-0.349568	-0.948354	-2.12183
ENSG00000116984	MTR	-0.34954	-0.804609	-2.12165
ENSG00000237298	TTN-AS1	-0.349265	-0.812112	-2.11998
ENSG00000089916	GPATCH2L	-0.348303	-0.67117	-2.11415
ENSG00000198589	LRBA	-0.347947	-0.886804	-2.11199
ENSG00000005108	THSD7A	-0.347818	-0.664501	-2.1112
ENSG00000277778	PGM5P2	-0.34747	-0.673651	-2.10909
ENSG00000232063	AL691447.2	-0.347151	-0.704907	-2.10715
ENSG00000106723	SPIN1	-0.34703	-0.769023	-2.10642
ENSG00000171885	AQP4	-0.346945	-0.834025	-2.1059
ENSG00000274317	LINC02334	-0.346738	-0.763142	-2.10464
ENSG00000177311	ZBTB38	-0.346659	-0.752353	-2.10416
ENSG00000184792	OSBP2	-0.345814	-0.622061	-2.09903
ENSG00000171365	CLCN5	-0.345209	-0.761904	-2.09537
ENSG00000134909	ARHGAP32	-0.343956	-0.84901	-2.08776
ENSG00000251432	LINC02615	-0.343791	-0.649598	-2.08676
ENSG00000100815	TRIP11	-0.342036	-0.605035	-2.07611
ENSG00000128585	MKLN1	-0.34175	-0.64258	-2.07437
ENSG00000182670	TTC3	-0.341347	-0.84736	-2.07192
ENSG00000188647	PTAR1	-0.34101	-0.715081	-2.06987
ENSG00000054654	SYNE2	-0.339937	-0.689458	-2.06337
ENSG00000138336	TET1	-0.339765	-0.608398	-2.06232
ENSG00000104218	CSPP1	-0.339622	-0.629281	-2.06145
ENSG00000008311	AASS	-0.339552	-0.638741	-2.06103
ENSG00000091986	CCDC80	-0.338518	-0.614234	-2.05475
ENSG00000118412	CASP8AP2	-0.338183	-0.617308	-2.05272
ENSG00000131724	IL13RA1	-0.338024	-0.925197	-2.05175
ENSG00000134755	DSC2	-0.337994	-0.659159	-2.05157
ENSG00000254302	AC087855.2	-0.337422	-0.656584	-2.0481
ENSG00000149639	SOGA1	-0.336569	-0.694552	-2.04292
ENSG00000133107	TRPC4	-0.336179	-0.695036	-2.04056
ENSG00000135862	LAMC1	-0.33612	-0.893795	-2.0402
ENSG00000112234	FBXL4	-0.336036	-0.763471	-2.03969
ENSG00000166446	CDYL2	-0.335971	-0.6964	-2.03929
ENSG00000058091	CDK14	-0.335773	-0.788424	-2.03809
ENSG00000138640	FAM13A	-0.335632	-0.78249	-2.03723
ENSG00000174804	FZD4	-0.334972	-0.732423	-2.03323
ENSG00000113595	TRIM23	-0.333664	-0.913919	-2.02529
ENSG00000163820	FYCO1	-0.333297	-0.791677	-2.02306
ENSG00000198961	PJA2	-0.332876	-0.953623	-2.0205
ENSG00000162946	DISC1	-0.332874	-0.873781	-2.02049
ENSG00000169967	MAP3K2	-0.332548	-0.720488	-2.01851
ENSG00000147050	KDM6A	-0.332144	-0.956105	-2.01606
ENSG00000115904	SOS1	-0.331652	-0.850186	-2.01308
ENSG00000164300	SERINC5	-0.330321	-0.833189	-2.005
ENSG00000003989	SLC7A2	-0.330029	-0.748114	-2.00323
ENSG00000118689	FOXO3	-0.329736	-0.795169	-2.00144
ENSG00000147526	TACC1	-0.32913	-0.680472	-1.99777
ENSG00000183354	KIAA2026	-0.329065	-0.757099	-1.99738
ENSG00000239589	LINC00879	-0.329042	-0.65364	-1.99723
ENSG00000198853	RUSC2	-0.328742	-0.780639	-1.99541
ENSG00000197714	ZNF460	-0.328714	-0.742611	-1.99524
ENSG00000004866	ST7	-0.328701	-0.632222	-1.99516
ENSG00000166405	RIC3	-0.328248	-0.72025	-1.99242
ENSG00000213625	LEPROT	-0.327746	-0.931712	-1.98937
ENSG00000176542	USF3	-0.327183	-0.728127	-1.98595
ENSG00000130856	ZNF236	-0.327148	-0.906132	-1.98574
ENSG00000018408	WWTR1	-0.327079	-0.762067	-1.98532
ENSG00000152952	PLOD2	-0.326921	-0.74183	-1.98436
ENSG00000106868	SUSD1	-0.326387	-0.644582	-1.98112
ENSG00000225680	AL163953.1	-0.326061	-0.757393	-1.97914
ENSG00000152661	GJA1	-0.325941	-0.651633	-1.97841
ENSG00000109436	TBC1D9	-0.325867	-0.829556	-1.97796
ENSG00000249348	UGDH-AS1	-0.325485	-0.693427	-1.97564
ENSG00000140836	ZFHX3	-0.324159	-0.777913	-1.9676

## Sheet: Table 5, PC2 Genes, Pos. Cor.
gene_id	gene_name	proj	cor	proj.z
ENSG00000138449	SLC40A1	0.324479	0.910947	1.96187
ENSG00000196557	CACNA1H	0.324629	0.937186	1.96278
ENSG00000159164	SV2A	0.324793	0.653349	1.96377
ENSG00000166510	CCDC68	0.324855	0.714001	1.96415
ENSG00000105650	PDE4C	0.324923	0.800586	1.96456
ENSG00000105290	APLP1	0.325035	0.639552	1.96524
ENSG00000179855	GIPC3	0.325182	0.958021	1.96613
ENSG00000233937	AC008443.1	0.325203	0.665551	1.96626
ENSG00000160472	TMEM190	0.325369	0.92495	1.96726
ENSG00000152284	TCF7L1	0.325732	0.944663	1.96945
ENSG00000198933	TBKBP1	0.325775	0.850598	1.96971
ENSG00000184271	AC139768.1	0.326199	0.659936	1.97228
ENSG00000137764	MAP2K5	0.326411	0.934224	1.97355
ENSG00000228727	SAPCD1	0.327025	0.861238	1.97727
ENSG00000197181	PIWIL2	0.327247	0.942145	1.97861
ENSG00000179363	TMEM31	0.32768	0.867675	1.98123
ENSG00000100060	MFNG	0.327689	0.933184	1.98128
ENSG00000198156	NPIPB6	0.327826	0.912751	1.98211
ENSG00000185561	TLCD2	0.328084	0.907997	1.98367
ENSG00000188290	HES4	0.328191	0.865062	1.98432
ENSG00000144619	CNTN4	0.328311	0.956445	1.98505
ENSG00000113946	CLDN16	0.328516	0.792304	1.98628
ENSG00000168010	ATG16L2	0.328806	0.939884	1.98804
ENSG00000235669	AC004593.1	0.329025	0.947598	1.98936
ENSG00000167995	BEST1	0.329045	0.885214	1.98949
ENSG00000178053	MLF1	0.329116	0.832069	1.98991
ENSG00000263155	MYZAP	0.330081	0.69769	1.99574
ENSG00000102302	FGD1	0.330143	0.949597	1.99612
ENSG00000067715	SYT1	0.330307	0.706822	1.99711
ENSG00000267530	LINC01836	0.330819	0.841973	2.00021
ENSG00000135502	SLC26A10	0.330852	0.931385	2.00041
ENSG00000180448	ARHGAP45	0.331017	0.670392	2.0014
ENSG00000126217	MCF2L	0.331332	0.875714	2.00331
ENSG00000146859	TMEM140	0.33151	0.923349	2.00439
ENSG00000063127	SLC6A16	0.331698	0.659157	2.00552
ENSG00000149927	DOC2A	0.332089	0.777583	2.00789
ENSG00000105711	SCN1B	0.33235	0.961049	2.00946
ENSG00000245904	AC025164.1	0.332498	0.949903	2.01036
ENSG00000272323	AC026801.2	0.332916	0.958039	2.01289
ENSG00000162366	PDZK1IP1	0.333108	0.933609	2.01405
ENSG00000223891	OSER1-DT	0.333165	0.851299	2.01439
ENSG00000110619	CARS	0.333539	0.85425	2.01666
ENSG00000176845	METRNL	0.333865	0.753556	2.01862
ENSG00000188177	ZC3H6	0.334027	0.789137	2.0196
ENSG00000099889	ARVCF	0.334121	0.903449	2.02018
ENSG00000102802	MEDAG	0.334702	0.76439	2.02369
ENSG00000124466	LYPD3	0.33477	0.889267	2.02409
ENSG00000243479	MNX1-AS1	0.334881	0.936094	2.02477
ENSG00000104936	DMPK	0.335945	0.671497	2.0312
ENSG00000079112	CDH17	0.336129	0.773756	2.03231
ENSG00000172006	ZNF554	0.336207	0.864588	2.03278
ENSG00000265055	AC145343.1	0.336565	0.932649	2.03495
ENSG00000198796	ALPK2	0.336567	0.798886	2.03496
ENSG00000161642	ZNF385A	0.337123	0.955994	2.03832
ENSG00000165879	FRAT1	0.337201	0.854423	2.0388
ENSG00000133247	KMT5C	0.337387	0.653335	2.03992
ENSG00000148908	RGS10	0.337412	0.91852	2.04007
ENSG00000175155	YPEL2	0.338207	0.750913	2.04488
ENSG00000105559	PLEKHA4	0.338294	0.693006	2.0454
ENSG00000169660	HEXD	0.338338	0.892596	2.04567
ENSG00000144891	AGTR1	0.338515	0.743593	2.04674
ENSG00000181444	ZNF467	0.338522	0.768249	2.04678
ENSG00000112599	GUCA1B	0.338747	0.938891	2.04814
ENSG00000272636	DOC2B	0.338901	0.857111	2.04907
ENSG00000177410	ZFAS1	0.338953	0.738525	2.04939
ENSG00000248993	AL645941.2	0.338963	0.868918	2.04945
ENSG00000152076	CCDC74B	0.339283	0.82176	2.05139
ENSG00000175197	DDIT3	0.339427	0.839129	2.05225
ENSG00000113916	BCL6	0.339819	0.660407	2.05462
ENSG00000174348	PODN	0.33994	0.960057	2.05536
ENSG00000022267	FHL1	0.339982	0.869736	2.05561
ENSG00000148225	WDR31	0.340475	0.870588	2.05859
ENSG00000197927	C2orf27A	0.340483	0.898135	2.05864
ENSG00000102312	PORCN	0.340847	0.861937	2.06084
ENSG00000234936	AC010883.1	0.340904	0.816848	2.06118
ENSG00000104892	KLC3	0.341136	0.957199	2.06259
ENSG00000159714	ZDHHC1	0.341139	0.9629	2.0626
ENSG00000127946	HIP1	0.341185	0.723044	2.06288
ENSG00000187535	IFT140	0.341271	0.904402	2.0634
ENSG00000198598	MMP17	0.341555	0.739003	2.06512
ENSG00000056558	TRAF1	0.341699	0.810712	2.06599
ENSG00000164867	NOS3	0.341926	0.837513	2.06737
ENSG00000213904	LIPE-AS1	0.342596	0.933068	2.07141
ENSG00000177359	AC024940.2	0.342601	0.856853	2.07145
ENSG00000105371	ICAM4	0.343327	0.918245	2.07583
ENSG00000142530	FAM71E1	0.34354	0.821284	2.07712
ENSG00000155367	PPM1J	0.343572	0.943801	2.07731
ENSG00000205464	ATP6AP1L	0.343827	0.943124	2.07886
ENSG00000204334	ERICH2	0.344183	0.759388	2.08101
ENSG00000035862	TIMP2	0.344193	0.889561	2.08107
ENSG00000102125	TAZ	0.344416	0.954303	2.08242
ENSG00000168026	TTC21A	0.344442	0.918254	2.08258
ENSG00000125895	TMEM74B	0.344445	0.834182	2.0826
ENSG00000119630	PGF	0.344565	0.651098	2.08332
ENSG00000172803	SNX32	0.344583	0.938548	2.08343
ENSG00000137869	CYP19A1	0.344703	0.906707	2.08415
ENSG00000159753	CARMIL2	0.345108	0.770022	2.0866
ENSG00000196972	SMIM10L2B	0.345329	0.910582	2.08794
ENSG00000261971	MMP25-AS1	0.345697	0.900963	2.09017
ENSG00000108465	CDK5RAP3	0.345792	0.934296	2.09074
ENSG00000168453	HR	0.345982	0.620225	2.09189
ENSG00000131650	KREMEN2	0.346132	0.951326	2.0928
ENSG00000168675	LDLRAD4	0.346437	0.944043	2.09464
ENSG00000158106	RHPN1	0.347639	0.946774	2.10191
ENSG00000255337	AP001830.1	0.347772	0.83871	2.10271
ENSG00000179292	TMEM151A	0.347844	0.661459	2.10315
ENSG00000139269	INHBE	0.348524	0.785587	2.10726
ENSG00000085465	OVGP1	0.349985	0.865672	2.11609
ENSG00000141504	SAT2	0.350439	0.928621	2.11884
ENSG00000214562	NUTM2D	0.350448	0.897908	2.11889
ENSG00000197776	KLHDC1	0.350574	0.669568	2.11965
ENSG00000055732	MCOLN3	0.350706	0.756908	2.12045
ENSG00000120256	LRP11	0.351122	0.87231	2.12297
ENSG00000236778	INTS6-AS1	0.351726	0.909275	2.12661
ENSG00000008735	MAPK8IP2	0.351782	0.905269	2.12696
ENSG00000255112	CHMP1B	0.351845	0.904207	2.12733
ENSG00000142235	AC008403.1	0.351879	0.924522	2.12754
ENSG00000121653	MAPK8IP1	0.352023	0.80829	2.12841
ENSG00000110090	CPT1A	0.352403	0.71585	2.13071
ENSG00000104833	TUBB4A	0.352527	0.607203	2.13146
ENSG00000203799	CCDC162P	0.352685	0.792548	2.13241
ENSG00000157873	TNFRSF14	0.35309	0.837194	2.13486
ENSG00000266010	GATA6-AS1	0.353347	0.825542	2.13642
ENSG00000205593	DENND6B	0.353527	0.707888	2.13751
ENSG00000143303	RRNAD1	0.353846	0.924126	2.13944
ENSG00000205517	RGL3	0.353869	0.961994	2.13957
ENSG00000213420	GPC2	0.353877	0.893249	2.13962
ENSG00000205133	TRIQK	0.354027	0.879698	2.14053
ENSG00000166402	TUB	0.354055	0.946786	2.1407
ENSG00000088970	KIZ	0.354446	0.900257	2.14306
ENSG00000253716	MINCR	0.354664	0.775802	2.14438
ENSG00000146755	TRIM50	0.354832	0.906766	2.1454
ENSG00000143382	ADAMTSL4	0.354854	0.876727	2.14553
ENSG00000197813	AC011450.1	0.355097	0.843249	2.147
ENSG00000092621	PHGDH	0.355424	0.856242	2.14898
ENSG00000117016	RIMS3	0.355609	0.96331	2.15009
ENSG00000226232	NPIPB14P	0.355968	0.935792	2.15226
ENSG00000269556	TMEM185A	0.356108	0.90969	2.15311
ENSG00000018236	CNTN1	0.356269	0.855765	2.15409
ENSG00000139266	2009-03-01	0.356347	0.977111	2.15456
ENSG00000284874	AC000093.1	0.356368	0.906773	2.15468
ENSG00000146054	TRIM7	0.356487	0.949464	2.1554
ENSG00000100300	TSPO	0.356644	0.927966	2.15635
ENSG00000089289	IGBP1	0.357582	0.910032	2.16202
ENSG00000105227	PRX	0.357774	0.939829	2.16319
ENSG00000012822	CALCOCO1	0.358236	0.822971	2.16598
ENSG00000232987	LINC01219	0.358487	0.860192	2.16749
ENSG00000001617	SEMA3F	0.35885	0.865255	2.16969
ENSG00000186470	BTN3A2	0.358905	0.898679	2.17002
ENSG00000271895	AL109811.2	0.358916	0.850076	2.17009
ENSG00000135069	PSAT1	0.35984	0.824217	2.17568
ENSG00000005884	ITGA3	0.360117	0.769748	2.17735
ENSG00000090554	FLT3LG	0.360647	0.84602	2.18055
ENSG00000005448	WDR54	0.361043	0.684113	2.18295
ENSG00000132510	KDM6B	0.361156	0.929112	2.18364
ENSG00000073150	PANX2	0.361349	0.889619	2.1848
ENSG00000205710	C17orf107	0.361523	0.871026	2.18585
ENSG00000257698	GIHCG	0.36157	0.726009	2.18614
ENSG00000166793	YPEL4	0.361813	0.911568	2.1876
ENSG00000172889	EGFL7	0.362197	0.83832	2.18993
ENSG00000206535	LNP1	0.362779	0.972276	2.19344
ENSG00000251584	AC096751.2	0.362815	0.905265	2.19367
ENSG00000280707	AL353747.4	0.363108	0.902865	2.19543
ENSG00000060718	COL11A1	0.36422	0.60882	2.20216
ENSG00000166912	MTMR10	0.364356	0.818463	2.20298
ENSG00000010626	LRRC23	0.364775	0.881805	2.20552
ENSG00000179256	SMCO3	0.364908	0.929511	2.20632
ENSG00000176909	MAMSTR	0.364921	0.919845	2.2064
ENSG00000110844	PRPF40B	0.365132	0.859278	2.20767
ENSG00000141682	PMAIP1	0.365357	0.832746	2.20903
ENSG00000203706	SERTAD4-AS1	0.365471	0.849784	2.20973
ENSG00000108448	TRIM16L	0.3656	0.945063	2.2105
ENSG00000255152	MSH5-SAPCD1	0.365749	0.881429	2.2114
ENSG00000137819	PAQR5	0.365812	0.760265	2.21178
ENSG00000163823	CCR1	0.36635	0.705073	2.21503
ENSG00000235501	AC105942.1	0.366596	0.911516	2.21652
ENSG00000235703	LINC00894	0.366597	0.865258	2.21653
ENSG00000272647	AC005020.2	0.366842	0.962442	2.21801
ENSG00000259291	ZNF710-AS1	0.367196	0.792641	2.22015
ENSG00000240771	ARHGEF25	0.368286	0.62048	2.22674
ENSG00000102032	RENBP	0.368776	0.94594	2.22971
ENSG00000234741	GAS5	0.368802	0.830475	2.22986
ENSG00000177685	CRACR2B	0.369171	0.815509	2.23209
ENSG00000156381	ANKRD9	0.369414	0.962042	2.23356
ENSG00000163517	HDAC11	0.369452	0.809839	2.23379
ENSG00000164088	PPM1M	0.369809	0.912248	2.23595
ENSG00000006283	CACNA1G	0.370066	0.958403	2.23751
ENSG00000198203	SULT1C2	0.370961	0.921311	2.24292
ENSG00000188493	C19orf54	0.371009	0.971157	2.24321
ENSG00000105519	CAPS	0.371778	0.865984	2.24786
ENSG00000119655	NPC2	0.371943	0.721929	2.24885
ENSG00000107331	ABCA2	0.372583	0.838059	2.25273
ENSG00000144837	PLA1A	0.372948	0.688797	2.25493
ENSG00000075826	SEC31B	0.372951	0.897424	2.25495
ENSG00000177984	LCN15	0.373551	0.862568	2.25857
ENSG00000244242	IFITM10	0.373631	0.743583	2.25906
ENSG00000182472	CAPN12	0.373707	0.836939	2.25952
ENSG00000135473	PAN2	0.374142	0.815243	2.26215
ENSG00000133466	C1QTNF6	0.374515	0.750919	2.2644
ENSG00000100027	YPEL1	0.37537	0.927034	2.26958
ENSG00000136826	KLF4	0.375492	0.748258	2.27031
ENSG00000247675	LRP4-AS1	0.375525	0.97832	2.27051
ENSG00000130948	HSD17B3	0.375638	0.858569	2.27119
ENSG00000231312	MAP4K3-DT	0.375832	0.943172	2.27237
ENSG00000248015	AC005329.1	0.376047	0.724662	2.27366
ENSG00000133134	BEX2	0.377405	0.674145	2.28188
ENSG00000167608	TMC4	0.377459	0.699877	2.2822
ENSG00000100802	C14orf93	0.377508	0.963983	2.2825
ENSG00000243279	PRAF2	0.377683	0.960674	2.28356
ENSG00000228288	PCAT6	0.378456	0.852948	2.28823
ENSG00000104413	ESRP1	0.380257	0.887178	2.29912
ENSG00000236263	AC234582.2	0.381819	0.763113	2.30857
ENSG00000096093	EFHC1	0.382929	0.955952	2.31528
ENSG00000221926	TRIM16	0.38404	0.9228	2.322
ENSG00000213145	CRIP1	0.384093	0.701017	2.32231
ENSG00000137752	CASP1	0.384307	0.808666	2.32361
ENSG00000107960	STN1	0.385244	0.980941	2.32927
ENSG00000141542	RAB40B	0.385434	0.753948	2.33042
ENSG00000187244	BCAM	0.385764	0.797538	2.33242
ENSG00000079335	CDC14A	0.386244	0.86306	2.33532
ENSG00000172037	LAMB2	0.3871	0.948261	2.3405
ENSG00000223764	LINC02593	0.387433	0.794537	2.34251
ENSG00000065357	DGKA	0.387638	0.791771	2.34375
ENSG00000107821	KAZALD1	0.38806	0.958563	2.3463
ENSG00000197748	CFAP43	0.388245	0.958545	2.34742
ENSG00000185386	MAPK11	0.388635	0.894809	2.34978
ENSG00000103269	RHBDL1	0.388659	0.95437	2.34992
ENSG00000099866	MADCAM1	0.388967	0.913413	2.35179
ENSG00000119411	BSPRY	0.389203	0.94324	2.35321
ENSG00000169894	MUC3A	0.389301	0.625527	2.3538
ENSG00000073605	GSDMB	0.390485	0.641153	2.36097
ENSG00000131471	AOC3	0.391294	0.804167	2.36585
ENSG00000177459	ERICH5	0.392856	0.806602	2.3753
ENSG00000104881	PPP1R13L	0.394056	0.91736	2.38256
ENSG00000105655	ISYNA1	0.394356	0.644649	2.38437
ENSG00000153879	CEBPG	0.395012	0.839774	2.38833
ENSG00000107738	VSIR	0.395707	0.835101	2.39254
ENSG00000236753	MKLN1-AS	0.39621	0.806112	2.39558
ENSG00000254860	TMEM9B-AS1	0.396915	0.946415	2.39984
ENSG00000213999	MEF2B	0.398084	0.94241	2.40691
ENSG00000072954	TMEM38A	0.398115	0.935353	2.4071
ENSG00000111348	ARHGDIB	0.398303	0.809175	2.40823
ENSG00000134508	CABLES1	0.398782	0.753704	2.41113
ENSG00000068831	RASGRP2	0.399052	0.727061	2.41276
ENSG00000171680	PLEKHG5	0.399183	0.978385	2.41355
ENSG00000187922	LCN10	0.399841	0.91809	2.41753
ENSG00000005001	PRSS22	0.399877	0.924343	2.41775
ENSG00000240038	AMY2B	0.400251	0.773687	2.42001
ENSG00000225828	FAM229A	0.400317	0.787553	2.42041
ENSG00000104888	SLC17A7	0.400344	0.950797	2.42058
ENSG00000105088	OLFM2	0.400391	0.929961	2.42086
ENSG00000177025	C19orf18	0.400725	0.913161	2.42288
ENSG00000179532	DNHD1	0.400745	0.916841	2.423
ENSG00000167644	C19orf33	0.402065	0.860625	2.43098
ENSG00000256955	AC131009.2	0.403019	0.927887	2.43675
ENSG00000228903	RASA4CP	0.403339	0.924919	2.43868
ENSG00000230074	AL162231.2	0.404816	0.876257	2.44761
ENSG00000110092	CCND1	0.404946	0.820256	2.4484
ENSG00000234028	EIF2AK3-DT	0.406375	0.967782	2.45704
ENSG00000100979	PLTP	0.407026	0.819263	2.46097
ENSG00000112812	PRSS16	0.407115	0.890963	2.46151
ENSG00000161714	PLCD3	0.408555	0.794073	2.47022
ENSG00000234899	SOX9-AS1	0.408833	0.838606	2.4719
ENSG00000111452	ADGRD1	0.40912	0.694591	2.47363
ENSG00000230615	AL139220.2	0.409234	0.971735	2.47433
ENSG00000138166	DUSP5	0.409558	0.71624	2.47628
ENSG00000132003	ZSWIM4	0.409943	0.904301	2.47861
ENSG00000215788	TNFRSF25	0.41046	0.898069	2.48174
ENSG00000186907	RTN4RL2	0.411404	0.952374	2.48745
ENSG00000140044	JDP2	0.411435	0.875044	2.48763
ENSG00000204941	PSG5	0.411729	0.931009	2.48941
ENSG00000183762	KREMEN1	0.411736	0.776465	2.48945
ENSG00000203721	LINC00862	0.41346	0.872569	2.49987
ENSG00000101443	WFDC2	0.414254	0.919344	2.50468
ENSG00000144712	CAND2	0.415059	0.923908	2.50954
ENSG00000172819	RARG	0.415156	0.768335	2.51013
ENSG00000135678	CPM	0.415595	0.924641	2.51278
ENSG00000099999	RNF215	0.416189	0.937153	2.51638
ENSG00000102007	PLP2	0.416596	0.728586	2.51883
ENSG00000250917	AL035458.2	0.417106	0.809004	2.52192
ENSG00000175274	TP53I11	0.417356	0.95958	2.52343
ENSG00000163703	CRELD1	0.418789	0.909684	2.53209
ENSG00000141934	PLPP2	0.419002	0.832222	2.53338
ENSG00000100814	CCNB1IP1	0.41965	0.987343	2.5373
ENSG00000137103	TMEM8B	0.420609	0.952857	2.5431
ENSG00000128596	CCDC136	0.420755	0.961661	2.54398
ENSG00000010278	CD9	0.421246	0.954472	2.54695
ENSG00000162148	PPP1R32	0.421744	0.952301	2.54996
ENSG00000229960	AL590483.1	0.421761	0.925726	2.55007
ENSG00000161544	CYGB	0.422075	0.944135	2.55196
ENSG00000088543	C3orf18	0.424557	0.821725	2.56697
ENSG00000050426	LETMD1	0.424652	0.927223	2.56754
ENSG00000128482	RNF112	0.4253	0.854386	2.57146
ENSG00000121769	FABP3	0.425612	0.911449	2.57335
ENSG00000035664	DAPK2	0.426081	0.935618	2.57619
ENSG00000223552	AC098613.1	0.426582	0.84354	2.57922
ENSG00000127561	SYNGR3	0.427177	0.826974	2.58281
ENSG00000167105	TMEM92	0.427626	0.971328	2.58553
ENSG00000239775	AC017116.1	0.427648	0.870229	2.58566
ENSG00000167617	CDC42EP5	0.427932	0.916966	2.58737
ENSG00000100100	PIK3IP1	0.428946	0.727631	2.59351
ENSG00000264112	AC015813.1	0.430364	0.923466	2.60208
ENSG00000174938	SEZ6L2	0.431598	0.82866	2.60954
ENSG00000162444	RBP7	0.432033	0.817134	2.61217
ENSG00000178297	TMPRSS9	0.433311	0.867999	2.6199
ENSG00000184702	2005-09-01	0.433533	0.803481	2.62124
ENSG00000074370	ATP2A3	0.434472	0.931293	2.62692
ENSG00000104953	TLE6	0.435347	0.945643	2.63221
ENSG00000142871	CCN1	0.435559	0.722884	2.63349
ENSG00000143590	EFNA3	0.437025	0.852949	2.64235
ENSG00000102057	KCND1	0.437204	0.968525	2.64344
ENSG00000102878	HSF4	0.438561	0.9439	2.65164
ENSG00000205560	CPT1B	0.4396	0.898158	2.65792
ENSG00000070404	FSTL3	0.439667	0.601436	2.65833
ENSG00000186998	EMID1	0.441788	0.897933	2.67116
ENSG00000180061	TMEM150B	0.442109	0.938186	2.67309
ENSG00000136425	CIB2	0.442778	0.743319	2.67714
ENSG00000135424	ITGA7	0.442983	0.83932	2.67838
ENSG00000114626	ABTB1	0.44302	0.958389	2.6786
ENSG00000004399	PLXND1	0.443305	0.724933	2.68033
ENSG00000167994	RAB3IL1	0.444963	0.698764	2.69035
ENSG00000100253	MIOX	0.44533	0.916173	2.69257
ENSG00000186973	FAM183A	0.445912	0.949692	2.69609
ENSG00000185519	FAM131C	0.446064	0.805047	2.69701
ENSG00000203907	OOEP	0.446537	0.941876	2.69986
ENSG00000145882	PCYOX1L	0.4467	0.981927	2.70085
ENSG00000129951	PLPPR3	0.447841	0.99122	2.70775
ENSG00000146700	SSC4D	0.44913	0.925218	2.71554
ENSG00000128683	GAD1	0.44988	0.910602	2.72008
ENSG00000111674	ENO2	0.451107	0.65765	2.7275
ENSG00000131370	SH3BP5	0.451224	0.790674	2.72821
ENSG00000167733	HSD11B1L	0.451268	0.956348	2.72847
ENSG00000132749	TESMIN	0.451371	0.802109	2.72909
ENSG00000156966	B3GNT7	0.451412	0.923062	2.72934
ENSG00000105339	DENND3	0.451638	0.806009	2.73071
ENSG00000187091	PLCD1	0.451664	0.884621	2.73087
ENSG00000115257	PCSK4	0.452126	0.931812	2.73366
ENSG00000217801	AL390719.1	0.453287	0.808361	2.74068
ENSG00000137463	MGARP	0.453487	0.944495	2.74188
ENSG00000182809	CRIP2	0.453806	0.811026	2.74382
ENSG00000242861	AL591895.1	0.454008	0.933709	2.74504
ENSG00000167371	PRRT2	0.454248	0.757905	2.74649
ENSG00000095752	IL11	0.455411	0.942502	2.75352
ENSG00000105289	TJP3	0.456284	0.834795	2.7588
ENSG00000185950	IRS2	0.45666	0.649933	2.76107
ENSG00000184489	PTP4A3	0.458037	0.925644	2.7694
ENSG00000107742	SPOCK2	0.459087	0.922117	2.77575
ENSG00000167525	PROCA1	0.459348	0.962397	2.77733
ENSG00000178752	ERFE	0.460446	0.952509	2.78396
ENSG00000107819	SFXN3	0.460914	0.845069	2.78679
ENSG00000114270	COL7A1	0.461669	0.935877	2.79136
ENSG00000006047	YBX2	0.461864	0.88779	2.79253
ENSG00000176884	GRIN1	0.463424	0.983886	2.80197
ENSG00000007516	BAIAP3	0.465558	0.754646	2.81487
ENSG00000014914	MTMR11	0.465597	0.734339	2.81511
ENSG00000088367	EPB41L1	0.465717	0.845523	2.81583
ENSG00000250742	LINC02381	0.466112	0.84228	2.81822
ENSG00000107731	UNC5B	0.466138	0.956908	2.81838
ENSG00000160678	S100A1	0.466176	0.860462	2.81861
ENSG00000163975	MELTF	0.466244	0.868126	2.81902
ENSG00000072195	SPEG	0.467551	0.98611	2.82692
ENSG00000140465	CYP1A1	0.468423	0.727753	2.8322
ENSG00000105327	BBC3	0.469132	0.939908	2.83648
ENSG00000259803	SLC22A31	0.469638	0.86449	2.83954
ENSG00000100031	GGT1	0.470645	0.648765	2.84563
ENSG00000161249	DMKN	0.470962	0.776356	2.84755
ENSG00000175170	FAM182B	0.471833	0.981131	2.85281
ENSG00000082458	DLG3	0.474035	0.936556	2.86613
ENSG00000088280	ASAP3	0.476582	0.981767	2.88152
ENSG00000267147	LINC01842	0.476583	0.933603	2.88153
ENSG00000204335	SP5	0.476585	0.913355	2.88155
ENSG00000108813	DLX4	0.47715	0.980452	2.88496
ENSG00000224032	EPB41L4A-AS1	0.477398	0.979058	2.88646
ENSG00000156298	TSPAN7	0.481195	0.905881	2.90942
ENSG00000176533	GNG7	0.481429	0.981551	2.91083
ENSG00000171425	ZNF581	0.48199	0.822636	2.91422
ENSG00000024422	EHD2	0.48251	0.914296	2.91737
ENSG00000259347	AC087482.1	0.483849	0.710381	2.92546
ENSG00000176697	BDNF	0.484303	0.771013	2.92821
ENSG00000163354	DCST2	0.484975	0.884811	2.93227
ENSG00000127585	FBXL16	0.485232	0.922483	2.93382
ENSG00000181856	SLC2A4	0.485687	0.931989	2.93658
ENSG00000183833	MAATS1	0.486422	0.848991	2.94102
ENSG00000130304	SLC27A1	0.486634	0.744386	2.9423
ENSG00000187634	SAMD11	0.487002	0.713939	2.94453
ENSG00000274180	NATD1	0.48717	0.920721	2.94554
ENSG00000189334	S100A14	0.487464	0.827571	2.94732
ENSG00000105613	MAST1	0.487564	0.923849	2.94793
ENSG00000007062	PROM1	0.490692	0.600282	2.96684
ENSG00000125804	FAM182A	0.490737	0.982561	2.96711
ENSG00000142910	TINAGL1	0.490778	0.837626	2.96736
ENSG00000132535	DLG4	0.491303	0.897488	2.97053
ENSG00000137070	IL11RA	0.492117	0.850857	2.97545
ENSG00000137101	CD72	0.492294	0.886652	2.97653
ENSG00000125746	EML2	0.49516	0.879762	2.99385
ENSG00000143320	CRABP2	0.496339	0.960242	3.00098
ENSG00000128266	GNAZ	0.496529	0.937029	3.00213
ENSG00000130270	ATP8B3	0.496907	0.886721	3.00442
ENSG00000171703	TCEA2	0.49922	0.63076	3.0184
ENSG00000105550	FGF21	0.499362	0.728448	3.01926
ENSG00000183773	AIFM3	0.500431	0.973951	3.02572
ENSG00000140545	MFGE8	0.50102	0.924479	3.02929
ENSG00000250067	YJEFN3	0.501233	0.850289	3.03057
ENSG00000230454	U73166.1	0.501355	0.944898	3.03131
ENSG00000100307	CBX7	0.501686	0.841926	3.03331
ENSG00000160323	ADAMTS13	0.502929	0.838222	3.04083
ENSG00000006747	SCIN	0.5039	0.683638	3.04669
ENSG00000176490	DIRAS1	0.504728	0.790979	3.0517
ENSG00000127415	IDUA	0.504928	0.751318	3.05291
ENSG00000121413	ZSCAN18	0.506325	0.90182	3.06136
ENSG00000259772	AC012236.1	0.508406	0.978507	3.07394
ENSG00000100079	LGALS2	0.510843	0.877072	3.08868
ENSG00000167103	PIP5KL1	0.511233	0.914867	3.09103
ENSG00000006534	ALDH3B1	0.513141	0.963153	3.10257
ENSG00000100321	SYNGR1	0.513563	0.97428	3.10512
ENSG00000118194	TNNT2	0.515582	0.971684	3.11733
ENSG00000172995	ARPP21	0.51566	0.957144	3.1178
ENSG00000142303	ADAMTS10	0.51646	0.963217	3.12264
ENSG00000127241	MASP1	0.517502	0.957787	3.12894
ENSG00000227094	AL512785.1	0.51828	0.953443	3.13364
ENSG00000186994	KANK3	0.518823	0.85511	3.13692
ENSG00000129991	TNNI3	0.520337	0.971237	3.14608
ENSG00000214021	TTLL3	0.52049	0.925829	3.147
ENSG00000108821	COL1A1	0.521391	0.951981	3.15245
ENSG00000103034	NDRG4	0.52236	0.957187	3.15831
ENSG00000166341	DCHS1	0.527329	0.893533	3.18835
ENSG00000178038	ALS2CL	0.528227	0.83641	3.19378
ENSG00000088340	FER1L4	0.528251	0.832104	3.19393
ENSG00000096088	PGC	0.529587	0.778974	3.20201
ENSG00000171243	SOSTDC1	0.530356	0.786791	3.20665
ENSG00000151012	SLC7A11	0.530978	0.838526	3.21042
ENSG00000128591	FLNC	0.5317	0.928089	3.21478
ENSG00000165556	CDX2	0.532145	0.737766	3.21747
ENSG00000114923	SLC4A3	0.532228	0.943483	3.21797
ENSG00000005961	ITGA2B	0.532387	0.982819	3.21894
ENSG00000141574	SECTM1	0.535308	0.916962	3.2366
ENSG00000011347	SYT7	0.535731	0.758034	3.23915
ENSG00000185269	NOTUM	0.536235	0.722199	3.2422
ENSG00000174080	CTSF	0.536366	0.679244	3.24299
ENSG00000204387	C6orf48	0.537729	0.896002	3.25124
ENSG00000266904	LINC00663	0.541587	0.938632	3.27456
ENSG00000167549	CORO6	0.543841	0.954822	3.28819
ENSG00000225138	SLC9A3-AS1	0.546408	0.781213	3.30371
ENSG00000130513	GDF15	0.546868	0.882529	3.30649
ENSG00000154134	ROBO3	0.548922	0.846214	3.31891
ENSG00000100360	IFT27	0.550387	0.755584	3.32777
ENSG00000172927	MYEOV	0.551664	0.981019	3.33549
ENSG00000232729	AC211433.1	0.551946	0.932704	3.3372
ENSG00000253313	C1orf210	0.554122	0.885571	3.35035
ENSG00000170667	RASA4B	0.558121	0.989175	3.37453
ENSG00000127084	FGD3	0.55918	0.982938	3.38093
ENSG00000188747	NOXA1	0.56075	0.794153	3.39042
ENSG00000198520	ARMH1	0.560998	0.700188	3.39192
ENSG00000130758	MAP3K10	0.56151	0.966418	3.39502
ENSG00000135519	KCNH3	0.563173	0.986934	3.40507
ENSG00000197496	SLC2A10	0.565112	0.742942	3.4168
ENSG00000105808	RASA4	0.570302	0.984733	3.44818
ENSG00000010310	GIPR	0.570504	0.935975	3.4494
ENSG00000273066	AL355987.4	0.570608	0.71807	3.45003
ENSG00000177679	SRRM3	0.572505	0.97918	3.4615
ENSG00000111981	ULBP1	0.573557	0.927373	3.46786
ENSG00000251661	AC136475.1	0.576045	0.978698	3.4829
ENSG00000106976	DNM1	0.576225	0.81135	3.48399
ENSG00000122176	FMOD	0.577727	0.871216	3.49307
ENSG00000063180	CA11	0.5784	0.969845	3.49714
ENSG00000168672	FAM84B	0.579051	0.85837	3.50108
ENSG00000213199	ASIC3	0.579251	0.949593	3.50229
ENSG00000187688	TRPV2	0.582371	0.893489	3.52115
ENSG00000101210	EEF1A2	0.583736	0.621556	3.5294
ENSG00000167680	SEMA6B	0.588132	0.958279	3.55598
ENSG00000183379	SYNDIG1L	0.593733	0.972824	3.58985
ENSG00000113739	STC2	0.59714	0.776529	3.61045
ENSG00000090238	YPEL3	0.598999	0.958394	3.62169
ENSG00000223745	CCDC18-AS1	0.601802	0.948882	3.63864
ENSG00000172782	AC087651.1	0.603679	0.904081	3.64998
ENSG00000185133	INPP5J	0.604479	0.776787	3.65482
ENSG00000133665	DYDC2	0.608802	0.991296	3.68096
ENSG00000214290	COLCA2	0.608854	0.925417	3.68127
ENSG00000181885	CLDN7	0.609148	0.800891	3.68305
ENSG00000225177	AL590617.2	0.610261	0.927828	3.68978
ENSG00000196668	LINC00173	0.614192	0.938547	3.71355
ENSG00000013364	MVP	0.618266	0.924075	3.73818
ENSG00000074181	NOTCH3	0.619082	0.914355	3.74312
ENSG00000125744	RTN2	0.621627	0.844978	3.7585
ENSG00000235823	OLMALINC	0.622523	0.930034	3.76392
ENSG00000165269	AQP7	0.622556	0.681119	3.76412
ENSG00000132026	RTBDN	0.62464	0.970653	3.77672
ENSG00000172794	RAB37	0.626541	0.906451	3.78821
ENSG00000254815	AP006284.1	0.628345	0.904288	3.79912
ENSG00000129244	ATP1B2	0.636651	0.910815	3.84934
ENSG00000006016	CRLF1	0.638298	0.962473	3.8593
ENSG00000224660	SH3BP5-AS1	0.639985	0.978564	3.8695
ENSG00000160360	GPSM1	0.644192	0.928769	3.89493
ENSG00000137193	PIM1	0.65135	0.987648	3.93821
ENSG00000142156	COL6A1	0.651505	0.735722	3.93915
ENSG00000092758	COL9A3	0.653297	0.940691	3.94998
ENSG00000184481	FOXO4	0.654415	0.961357	3.95675
ENSG00000145198	VWA5B2	0.659637	0.984329	3.98832
ENSG00000169231	THBS3	0.66077	0.95036	3.99517
ENSG00000128165	ADM2	0.662743	0.937241	4.0071
ENSG00000132563	REEP2	0.667656	0.968193	4.0368
ENSG00000166145	SPINT1	0.678298	0.868474	4.10115
ENSG00000157613	CREB3L1	0.678831	0.925525	4.10437
ENSG00000106624	AEBP1	0.6827	0.983678	4.12777
ENSG00000128965	CHAC1	0.68629	0.904827	4.14947
ENSG00000178977	LINC00324	0.687482	0.934662	4.15667
ENSG00000107281	NPDC1	0.687543	0.927249	4.15704
ENSG00000105696	TMEM59L	0.687926	0.987748	4.15936
ENSG00000139055	ERP27	0.692781	0.846083	4.18872
ENSG00000160469	BRSK1	0.698383	0.961193	4.22258
ENSG00000105419	MEIS3	0.702339	0.994963	4.2465
ENSG00000169992	NLGN2	0.711123	0.986059	4.29961
ENSG00000150750	C11orf53	0.715615	0.969161	4.32678
ENSG00000012171	SEMA3B	0.7268	0.976556	4.3944
ENSG00000130751	NPAS1	0.726899	0.990139	4.395
ENSG00000167535	CACNB3	0.72983	0.976806	4.41272
ENSG00000088881	EBF4	0.730065	0.9539	4.41414
ENSG00000156587	UBE2L6	0.732666	0.77397	4.42987
ENSG00000054179	ENTPD2	0.733919	0.907446	4.43745
ENSG00000087266	SH3BP2	0.740153	0.886652	4.47514
ENSG00000165072	MAMDC2	0.748222	0.950874	4.52392
ENSG00000099953	MMP11	0.754915	0.799787	4.56439
ENSG00000214049	UCA1	0.772516	0.851106	4.67081
ENSG00000255236	AP002992.1	0.778028	0.970821	4.70414
ENSG00000100968	NFATC4	0.785672	0.987224	4.75035
ENSG00000142173	COL6A2	0.791388	0.947989	4.78491
ENSG00000111319	SCNN1A	0.792646	0.971063	4.79252
ENSG00000266714	MYO15B	0.816838	0.749141	4.93879
ENSG00000105048	TNNT1	0.841561	0.937914	5.08828
ENSG00000065717	TLE2	0.857369	0.932665	5.18385
ENSG00000158815	FGF17	0.871276	0.961002	5.26794
ENSG00000152154	TMEM178A	0.890356	0.953819	5.3833
ENSG00000090006	LTBP4	0.901663	0.964994	5.45166
ENSG00000265972	TXNIP	1	0.719884	6.04623

## Sheet: Table 6, PC2, Neg. Cor.
gene_id	gene_name	proj	cor	proj.z
ENSG00000116771	AGMAT	-0.676703	-0.910491	-4.09151
ENSG00000137801	THBS1	-0.582526	-0.956007	-3.52209
ENSG00000125966	MMP24	-0.578359	-0.896426	-3.4969
ENSG00000105825	TFPI2	-0.565088	-0.87493	-3.41666
ENSG00000118785	SPP1	-0.564259	-0.85646	-3.41164
ENSG00000120800	UTP20	-0.556184	-0.8259	-3.36282
ENSG00000172716	SLFN11	-0.550749	-0.687286	-3.32996
ENSG00000112297	CRYBG1	-0.543589	-0.946526	-3.28667
ENSG00000255071	SAA2-SAA4	-0.540584	-0.609861	-3.2685
ENSG00000109971	HSPA8	-0.537296	-0.990913	-3.24861
ENSG00000115758	ODC1	-0.537153	-0.845964	-3.24775
ENSG00000181019	NQO1	-0.535358	-0.665663	-3.2369
ENSG00000080824	HSP90AA1	-0.516424	-0.911533	-3.12242
ENSG00000118514	ALDH8A1	-0.515845	-0.604041	-3.11892
ENSG00000239672	NME1	-0.514852	-0.635329	-3.11292
ENSG00000104321	TRPA1	-0.514663	-0.921745	-3.11177
ENSG00000268104	SLC6A14	-0.512838	-0.648521	-3.10074
ENSG00000160193	WDR4	-0.512342	-0.945173	-3.09774
ENSG00000188191	PRKAR1B	-0.502742	-0.982923	-3.03969
ENSG00000164484	TMEM200A	-0.502333	-0.868884	-3.03722
ENSG00000120694	HSPH1	-0.492729	-0.823971	-2.97915
ENSG00000116455	WDR77	-0.489118	-0.758676	-2.95732
ENSG00000148965	SAA4	-0.484559	-0.615572	-2.92976
ENSG00000175305	CCNE2	-0.474193	-0.898971	-2.86708
ENSG00000124107	SLPI	-0.471135	-0.615674	-2.84859
ENSG00000205220	PSMB10	-0.467756	-0.87855	-2.82816
ENSG00000121966	CXCR4	-0.463788	-0.732746	-2.80417
ENSG00000123572	NRK	-0.463775	-0.83426	-2.80409
ENSG00000110172	CHORDC1	-0.462842	-0.973095	-2.79845
ENSG00000231607	DLEU2	-0.458461	-0.861419	-2.77196
ENSG00000002549	LAP3	-0.457187	-0.915396	-2.76426
ENSG00000261236	BOP1	-0.45698	-0.819956	-2.76301
ENSG00000184992	BRI3BP	-0.456967	-0.950063	-2.76293
ENSG00000196497	IPO4	-0.454286	-0.845653	-2.74672
ENSG00000173145	NOC3L	-0.450663	-0.86545	-2.72482
ENSG00000112486	CCR6	-0.448665	-0.775051	-2.71273
ENSG00000116649	SRM	-0.443963	-0.817401	-2.6843
ENSG00000119737	GPR75	-0.442552	-0.900741	-2.67577
ENSG00000100557	CCDC198	-0.441684	-0.666019	-2.67052
ENSG00000170385	SLC30A1	-0.438226	-0.721295	-2.64962
ENSG00000211445	GPX3	-0.431947	-0.855334	-2.61165
ENSG00000075624	ACTB	-0.430722	-0.963154	-2.60424
ENSG00000071991	CDH19	-0.430528	-0.81313	-2.60307
ENSG00000169245	CXCL10	-0.429481	-0.855267	-2.59674
ENSG00000115539	PDCL3	-0.426853	-0.921168	-2.58086
ENSG00000162614	NEXN	-0.424711	-0.943965	-2.5679
ENSG00000233276	GPX1	-0.422789	-0.921311	-2.55628
ENSG00000123600	METTL8	-0.419266	-0.803693	-2.53498
ENSG00000086061	DNAJA1	-0.413596	-0.994557	-2.5007
ENSG00000179218	CALR	-0.41307	-0.952901	-2.49752
ENSG00000152056	AP1S3	-0.412293	-0.839653	-2.49282
ENSG00000136933	RABEPK	-0.407586	-0.839027	-2.46436
ENSG00000090382	LYZ	-0.406757	-0.778666	-2.45935
ENSG00000155115	GTF3C6	-0.404614	-0.788105	-2.44639
ENSG00000131844	MCCC2	-0.402614	-0.815507	-2.4343
ENSG00000160818	GPATCH4	-0.401173	-0.851338	-2.42558
ENSG00000170044	ZPLD1	-0.398267	-0.826085	-2.40801
ENSG00000161981	SNRNP25	-0.396533	-0.709266	-2.39753
ENSG00000138074	SLC5A6	-0.396494	-0.938681	-2.3973
ENSG00000113356	POLR3G	-0.396011	-0.944457	-2.39437
ENSG00000185338	SOCS1	-0.395524	-0.909021	-2.39143
ENSG00000171208	NETO2	-0.394424	-0.833888	-2.38478
ENSG00000171320	ESCO2	-0.393503	-0.631211	-2.37921
ENSG00000010704	HFE	-0.392979	-0.936646	-2.37604
ENSG00000171444	MCC	-0.389129	-0.906582	-2.35276
ENSG00000099139	PCSK5	-0.388156	-0.746231	-2.34688
ENSG00000123213	NLN	-0.386261	-0.971579	-2.33543
ENSG00000146540	C7orf50	-0.385996	-0.887846	-2.33382
ENSG00000136527	TRA2B	-0.383103	-0.9178	-2.31633
ENSG00000159199	ATP5MC1	-0.382807	-0.838989	-2.31454
ENSG00000173692	PSMD1	-0.380946	-0.776645	-2.30329
ENSG00000171617	ENC1	-0.379787	-0.979449	-2.29628
ENSG00000100578	KIAA0586	-0.379662	-0.715565	-2.29552
ENSG00000243960	AL390195.1	-0.37846	-0.688542	-2.28825
ENSG00000102879	CORO1A	-0.377826	-0.87953	-2.28442
ENSG00000164338	UTP15	-0.377665	-0.959347	-2.28345
ENSG00000137713	PPP2R1B	-0.375311	-0.903634	-2.26922
ENSG00000115350	POLE4	-0.373825	-0.836191	-2.26023
ENSG00000108518	PFN1	-0.372013	-0.891653	-2.24928
ENSG00000122861	PLAU	-0.371208	-0.644381	-2.24441
ENSG00000125520	SLC2A4RG	-0.370149	-0.716299	-2.23801
ENSG00000115541	HSPE1	-0.36937	-0.952663	-2.2333
ENSG00000119285	HEATR1	-0.368477	-0.619502	-2.22789
ENSG00000198265	HELZ	-0.365265	-0.887783	-2.20848
ENSG00000156510	HKDC1	-0.364308	-0.867538	-2.20269
ENSG00000108671	PSMD11	-0.364095	-0.679721	-2.2014
ENSG00000165280	VCP	-0.363475	-0.711486	-2.19765
ENSG00000115946	PNO1	-0.363232	-0.759962	-2.19618
ENSG00000029363	BCLAF1	-0.362952	-0.958718	-2.19449
ENSG00000163376	KBTBD8	-0.362708	-0.948593	-2.19302
ENSG00000157193	LRP8	-0.35905	-0.609702	-2.1709
ENSG00000150990	DHX37	-0.357585	-0.756051	-2.16204
ENSG00000114480	GBE1	-0.354473	-0.693783	-2.14323
ENSG00000112208	BAG2	-0.353412	-0.98362	-2.13681
ENSG00000154127	UBASH3B	-0.35313	-0.714991	-2.13511
ENSG00000138119	MYOF	-0.353115	-0.8586	-2.13501
ENSG00000127329	PTPRB	-0.352866	-0.739014	-2.13351
ENSG00000117479	SLC19A2	-0.352422	-0.796391	-2.13082
ENSG00000163935	SFMBT1	-0.351725	-0.852579	-2.12661
ENSG00000198900	TOP1	-0.351404	-0.867052	-2.12467
ENSG00000198830	HMGN2	-0.351262	-0.936614	-2.12381
ENSG00000108561	C1QBP	-0.350837	-0.742972	-2.12124
ENSG00000167721	TSR1	-0.35067	-0.632388	-2.12023
ENSG00000135316	SYNCRIP	-0.350588	-0.809715	-2.11974
ENSG00000100764	PSMC1	-0.35054	-0.959717	-2.11945
ENSG00000214114	MYCBP	-0.350148	-0.738632	-2.11708
ENSG00000102384	CENPI	-0.350085	-0.662898	-2.1167
ENSG00000034152	MAP2K3	-0.349628	-0.871422	-2.11393
ENSG00000109919	MTCH2	-0.348953	-0.864011	-2.10985
ENSG00000170989	S1PR1	-0.348054	-0.861087	-2.10442
ENSG00000135127	BICDL1	-0.347545	-0.68173	-2.10134
ENSG00000072210	ALDH3A2	-0.347172	-0.870375	-2.09908
ENSG00000128641	MYO1B	-0.346991	-0.723825	-2.09799
ENSG00000196188	CTSE	-0.346489	-0.770187	-2.09495
ENSG00000148459	PDSS1	-0.346147	-0.727118	-2.09289
ENSG00000261884	AC040162.1	-0.345883	-0.962484	-2.09129
ENSG00000143942	CHAC2	-0.344911	-0.661335	-2.08541
ENSG00000132768	DPH2	-0.343984	-0.791772	-2.07981
ENSG00000049130	KITLG	-0.343421	-0.928713	-2.0764
ENSG00000239306	RBM14	-0.342938	-0.910131	-2.07348
ENSG00000188219	POTEE	-0.34293	-0.980664	-2.07343
ENSG00000224877	NDUFAF8	-0.342844	-0.917175	-2.07291
ENSG00000104356	POP1	-0.341637	-0.608947	-2.06561
ENSG00000170421	KRT8	-0.341506	-0.893051	-2.06482
ENSG00000174842	GLMN	-0.341463	-0.691788	-2.06456
ENSG00000197728	RPS26	-0.341291	-0.828967	-2.06353
ENSG00000167085	PHB	-0.341275	-0.876156	-2.06343
ENSG00000115977	AAK1	-0.340402	-0.749511	-2.05815
ENSG00000104381	GDAP1	-0.340287	-0.90706	-2.05745
ENSG00000170144	HNRNPA3	-0.33963	-0.622595	-2.05348
ENSG00000175166	PSMD2	-0.336491	-0.630705	-2.0345
ENSG00000161048	NAPEPLD	-0.335852	-0.954714	-2.03064
ENSG00000157106	SMG1	-0.335011	-0.870308	-2.02555
ENSG00000160877	NACC1	-0.333775	-0.804715	-2.01808
ENSG00000130204	AC011481.1	-0.333224	-0.65879	-2.01475
ENSG00000117877	CD3EAP	-0.333203	-0.676294	-2.01462
ENSG00000117395	EBNA1BP2	-0.333076	-0.89871	-2.01385
ENSG00000170515	PA2G4	-0.332881	-0.825836	-2.01267
ENSG00000135763	URB2	-0.332402	-0.742095	-2.00978
ENSG00000144357	UBR3	-0.329954	-0.873665	-1.99498
ENSG00000141076	UTP4	-0.329875	-0.716714	-1.9945
ENSG00000132434	LANCL2	-0.329722	-0.961966	-1.99357
ENSG00000180011	ZADH2	-0.329232	-0.76879	-1.99061
ENSG00000140905	GCSH	-0.328702	-0.836041	-1.98741
ENSG00000104635	SLC39A14	-0.328468	-0.964577	-1.98599
ENSG00000112773	TENT5A	-0.32827	-0.678308	-1.9848
ENSG00000120948	TARDBP	-0.32765	-0.740774	-1.98105
ENSG00000118513	MYB	-0.327331	-0.642834	-1.97912
ENSG00000105821	DNAJC2	-0.327103	-0.723788	-1.97774
ENSG00000070785	EIF2B3	-0.326952	-0.972065	-1.97683
ENSG00000171314	PGAM1	-0.326155	-0.736678	-1.97201
ENSG00000274944	AL139260.3	-0.325808	-0.839967	-1.96991
ENSG00000048162	NOP16	-0.325489	-0.814299	-1.96798
ENSG00000168827	GFM1	-0.325252	-0.98416	-1.96655
ENSG00000162851	TFB2M	-0.324861	-0.980622	-1.96419
ENSG00000005810	MYCBP2	-0.324752	-0.908345	-1.96352
ENSG00000068654	POLR1A	-0.324394	-0.674094	-1.96136
